# Supplementary material for: Fasting differentially alters the hypothalamic proteome of chickens from lines with the propensity to be anorexic or obese
Source: Nutr Diabetes. 2019 Apr 1;9:13. doi: 10.1038/s41387-019-0081-1 (PMC6443654; doi:10.1038/s41387-019-0081-1)
Supplement: Supplementary file 2 — Supplemental Tables [file 41387_2019_81_MOESM2_ESM.xlsx]

## Sheet: Table S1
Table S1. List of all proteins identified in the chicken hypothalamus
Accession	Entry	HWS Fasted 1	HWS Fasted 2	HWS Fasted 3	HWS Fasted 4	HWS Fasted 5	HWS Fasted 6	LWS Fasted 1	LWS Fasted 2	LWS Fasted 3	LWS Fasted 4	LWS Fasted 5	LWS Fasted 6	HWS Fed 1	HWS Fed 2	HWS Fed 3	HWS Fed 4	HWS Fed 5	HWS Fed 6	LWS Fed 1	LWS Fed 2	LWS Fed 3	LWS Fed 4	LWS Fed 5	LWS Fed 6	Max score	FDR	Description
P00356	G3P_CHICK	731286	749679	685263	725143	669682	710076	694221	700036	685251	732183	690205	674400	710719	742396	705828	733293	667942	705753	685329	671846	697366	726736	663892	620741	21322.7	0	Glyceraldehyde-3-phosphate dehydrogenase OS=Gallus gallus GN=GAPDH PE=2 SV=3
P02552	TBA1_CHICK	551536	542676	511735	523853	484311	522234	546756	506762	506771	557249	548441	549342	539931	559022	522167	563238	534998	547448	567783	552900	536705	592096	550735	529920	6620.48	0	Tubulin alpha-1 chain (Fragment) OS=Gallus gallus PE=1 SV=1
F1NM63	F1NM63_CHICK	523294	548964	534846	527997	482420	563086	490732	488537	506887	544475	482504	539666	539450	558388	503096	515281	537708	470428	505082	510278	509517	529321	544715	543066	2062.08	0	Myelin proteolipid protein OS=Gallus gallus GN=PLP1 PE=4 SV=2
R4GM10	R4GM10_CHICK	428484	427420	445276	428223	416593	414193	416207	432767	411842	422405	414396	387368	415761	428270	401413	416441	403111	403862	388415	412422	417190	432302	407513	417718	2452.01	0	Fructose-bisphosphate aldolase OS=Gallus gallus GN=ALDOC PE=3 SV=1
P09206	TBB3_CHICK	416445	427266	402725	449383	460699	413778	421876	467446	427993	416536	444548	418784	422816	392334	384830	364677	440972	419694	454439	390934	448667	415213	421644	451715	777.77	0	Tubulin beta-3 chain OS=Gallus gallus PE=2 SV=1
P05122	KCRB_CHICK	366579	389844	353271	327857	336545	378704	408342	365039	356585	412500	373901	377653	359284	369704	374373	379109	350154	372510	373964	376864	365736	367311	364358	385000	1791.23	0	Creatine kinase B-type OS=Gallus gallus GN=CKB PE=1 SV=1
P15720	MBP_CHICK	344985	337529	356871	376699	332629	329010	343303	363652	390363	339089	357110	375320	376473	342100	355405	349385	360367	323175	383139	339071	406993	319727	391473	389399	12228.1	0	Myelin basic protein OS=Gallus gallus GN=MBP PE=1 SV=2
F1NG74	F1NG74_CHICK	341716	338254	336616	337606	323107	350421	354846	354096	315831	370998	315062	304607	340901	359393	345438	345183	323162	352261	319840	320837	342423	373506	315672	326876	2970.45	0	Gamma-enolase OS=Gallus gallus GN=ENO2 PE=3 SV=1
E1BVT3	E1BVT3_CHICK	316120	345724	322502	329244	314351	319449	329118	328983	312815	325850	338695	321004	320363	357388	332661	346606	307633	325683	321283	327769	340107	332412	325820	325319	22454.9	0	Malate dehydrogenase OS=Gallus gallus GN=MDH2 PE=3 SV=1
P00940	TPIS_CHICK	314107	304862	312365	308635	302680	299665	292227	285168	284216	285659	293336	260278	299190	320574	322740	308588	305021	321273	271018	285288	301084	280577	279225	284991	6308.21	0	Triosephosphate isomerase OS=Gallus gallus GN=TPI1 PE=1 SV=2
P09652	TBB4_CHICK	311189	283613	277525	271121	273403	277553	320972	281667	301592	343299	286885	261968	265008	278651	268625	286190	256127	296369	297364	287004	299604	292353	281432	294385	1456.64	0	Tubulin beta-4 chain OS=Gallus gallus PE=1 SV=1
O57389	O57389_CHICK	310938	329734	320435	333941	307272	343186	317189	322102	321018	339135	285107	317426	314464	334879	325111	297195	318998	296114	309508	332491	321519	319780	312028	356903	819	0	CNP2 OS=Gallus gallus GN=CNP PE=2 SV=1
P24798	AT1A3_CHICK	310835	304083	312882	318520	329206	311373	314471	321781	316618	299149	326377	313811	302998	293166	310615	315104	303800	306435	286079	283809	311626	297562	299570	313211	2939.07	0	Sodium/potassium-transporting ATPase subunit alpha-3 OS=Gallus gallus GN=ATP1A3 PE=2 SV=1
F1N9J7	F1N9J7_CHICK	286782	296514	265008	245848	194425	300980	366785	213464	261731	364364	237247	170455	279141	409196	264871	285527	220381	270526	365509	376061	365589	330702	237802	201551	32006.1	0	Uncharacterized protein OS=Gallus gallus GN=TUBA3E PE=3 SV=1
Q6EE30	Q6EE30_CHICK	278817	288936	324673	284042	334929	351145	347060	213339	219190	243015	366604	323431	354333	262687	303419	307205	262513	292272	261526	270729	242236	224716	306180	325695	5740.55	0.0014	Eukaryotic translation elongation factor 1 OS=Gallus gallus PE=2 SV=1
F1NZ78	F1NZ78_CHICK	252961	254951	256696	263644	170958	239816	261718	223809	172325	277899	227648	238419	234967	236483	187795	181990	176268	219870	229933	219546	214658	217322	222277	248482	8218.22	0	Alpha-enolase OS=Gallus gallus GN=ENO1 PE=3 SV=2
P09244	TBB7_CHICK	252896	247839	254351	269742	260571	243904	220134	241868	241069	228954	240661	223430	241373	240416	248421	241712	250564	241005	240496	224048	255675	218593	241151	242472	3161.57	0	Tubulin beta-7 chain OS=Gallus gallus PE=2 SV=1
D0EKR3	D0EKR3_CHICK	237000	172250	212759	213357	255470	206804	189873	241847	190563	237877	224861	210185	216284	190897	161489	176983	190746	242249	226237	246731	196997	204697	249458	210179	5432.58	0	Peptidyl-prolyl cis-trans isomerase OS=Gallus gallus PE=2 SV=1
F1NCZ2	F1NCZ2_CHICK	229731	210277	244655	234419	229941	235701	217039	229965	232018	209142	225510	208091	225895	197439	231317	234053	218807	228419	227046	220131	224386	230615	215314	220962	3112.11	0	Uncharacterized protein OS=Gallus gallus GN=GDI2 PE=4 SV=2
Q5ZME2	MDHC_CHICK	210622	200670	210295	201259	196058	204049	186744	201257	187927	182868	191709	186747	185427	198144	190582	198067	192666	200141	194252	186221	189403	197824	193368	195290	746.7	0	Malate dehydrogenase, cytoplasmic OS=Gallus gallus GN=MDH1 PE=2 SV=1
E1C6C1	E1C6C1_CHICK	197780	197629	208227	210508	197723	180558	169189	191247	180996	190030	175444	184642	189837	184778	188350	185695	187676	183241	184899	178269	200781	175684	187987	206574	4774.46	0	Uncharacterized protein OS=Gallus gallus GN=PEBP1 PE=4 SV=1
P01994	HBA_CHICK	185266	348339	244203	275191	199840	289325	154417	326288	372871	370596	92165	340598	207571	249919	289464	260484	285136	184650	277339	341303	157002	316096	277274	288254	6801.68	0	Hemoglobin subunit alpha-A OS=Gallus gallus GN=HBAA PE=1 SV=2
Q02960	MIF_CHICK	183979	246242	234069	199415	180014	203110	224332	207334	222988	222229	201062	196295	226990	215609	213110	225884	203837	206955	201835	212803	196174	211797	215649	188831	2454.9	0	Macrophage migration inhibitory factor OS=Gallus gallus GN=MIF PE=3 SV=3
P02112	HBB_CHICK	183114	361321	250111	258900	190447	302983	145603	328786	361594	387227	81328	318495	211951	272243	299289	264066	281085	181913	276533	343994	132479	326603	250866	278301	1014.25	0	Hemoglobin subunit beta OS=Gallus gallus GN=HBB PE=1 SV=2
P11501	HS90A_CHICK	181919	171658	162017	170025	158904	162580	135513	170926	134880	164593	180775	169229	168503	178934	161609	175407	171129	164224	151040	140522	171873	142712	169895	169534	1189.7	0	Heat shock protein HSP 90-alpha OS=Gallus gallus GN=HSP90AA1 PE=3 SV=3
Q9I9D1	Q9I9D1_CHICK	173257	180651	183897	169523	182704	196698	198063	186729	199775	190982	189966	181198	184507	187392	177064	184197	194155	181278	193655	188898	192167	193453	182832	172310	2058.83	0	Uncharacterized protein OS=Gallus gallus GN=VDAC2 PE=2 SV=1
F1N8Q1	F1N8Q1_CHICK	171964	173014	169008	180058	170243	160614	170106	189595	175204	172593	187445	188262	161992	156197	165712	168134	170834	167587	162144	161773	187266	167971	174152	183701	968.64	0	Superoxide dismutase [Cu-Zn] OS=Gallus gallus GN=SOD1 PE=3 SV=2
P0CB50	PRDX1_CHICK	168019	171819	168953	177221	175148	165717	165756	166277	173863	160095	160806	167286	159205	159289	162204	162260	166586	159203	161606	161068	163625	156056	161830	168061	587.95	0	Peroxiredoxin-1 OS=Gallus gallus GN=PRDX1 PE=1 SV=1
P32882	TBB2_CHICK	167871	188015	185134	196015	194213	177929	184167	192749	182185	177239	191208	200130	184913	186986	185124	185864	194351	186847	202777	213567	199296	178460	200083	187974	3101.52	0	Tubulin beta-2 chain OS=Gallus gallus PE=2 SV=1
F1N9H4	F1N9H4_CHICK	164812	182680	164790	172033	170560	163218	167309	166530	170673	157034	167208	150057	153099	184843	170663	172426	157114	162736	165879	168913	165860	151176	156254	151910	4826.27	0	Elongation factor 1-alpha OS=Gallus gallus GN=EEF1A2 PE=3 SV=2
P24797	AT1A2_CHICK	164342	156724	164064	161915	166009	157613	149828	159609	157036	152957	146777	150237	143971	142856	155688	148688	146308	141520	135308	133913	146940	140623	146658	161150	1366.48	0	Sodium/potassium-transporting ATPase subunit alpha-2 OS=Gallus gallus GN=ATP1A2 PE=2 SV=1
Q5ZKC9	1433Z_CHICK	159519	154288	150881	148625	148124	150542	162755	171531	180155	184531	162142	159193	143338	146715	140791	156135	139169	157922	163908	169914	155556	176242	156332	157684	2413.18	0	14-3-3 protein zeta OS=Gallus gallus GN=YWHAZ PE=2 SV=1
P09644	TBA5_CHICK	156976	122025	99826	126370	102874	113253	103987	63298	85348	89495	124601	88218	149453	112036	124340	117011	116980	100501	88013	93706	84257	102942	77134	93492	5144.77	0	Tubulin alpha-5 chain OS=Gallus gallus PE=3 SV=1
E1C6J9	E1C6J9_CHICK	147310	135471	141971	171237	148087	147488	159037	132078	120204	134743	178950	123156	108641	138638	143173	141047	161295	133671	112405	166425	140767	117698	152206	143708	2209.43	0	Thy-1 membrane glycoprotein OS=Gallus gallus GN=THY1 PE=4 SV=2
Q05423	FABP7_CHICK	142237	131119	128051	132534	141889	125828	111269	123164	123096	122288	132686	126566	132452	124623	134577	133665	118475	137129	119629	128313	113683	117168	127395	127192	1369.89	0	Fatty acid-binding protein, brain OS=Gallus gallus GN=FABP7 PE=2 SV=2
Q5ZLN1	PGAM1_CHICK	141503	127579	148475	141996	151552	121558	108933	132416	117300	92087	115989	108789	138033	103592	146165	121791	138229	132324	118793	118951	133975	117184	126299	126145	976.83	0	Phosphoglycerate mutase 1 OS=Gallus gallus GN=PGAM1 PE=1 SV=3
Q5ZMT0	1433E_CHICK	139869	109267	125114	126984	130397	104500	96096	117913	121701	93504	123363	134975	116575	89408	98823	94604	150068	115439	121464	138026	133619	114757	138219	137967	2042.87	0	14-3-3 protein epsilon OS=Gallus gallus GN=YWHAE PE=1 SV=1
G1K338	G1K338_CHICK	138406	138947	104045	142668	144522	133679	144361	138384	142904	135557	106946	111653	128121	124308	130350	131759	138261	140656	136486	138430	103709	141368	141776	138619	835.99	0	Uncharacterized protein OS=Gallus gallus GN=LOC768337 PE=3 SV=1
Q5ZMD1	1433T_CHICK	136969	95950	108669	113563	102787	90276	83435	90373	101903	89171	105927	117454	96975	75724	79408	95501	122494	110895	111263	106940	113621	111909	109810	116356	2952.98	0	14-3-3 protein theta OS=Gallus gallus GN=YWHAQ PE=1 SV=1
F1NU17	F1NU17_CHICK	134452	135468	135570	131383	140227	134352	133679	140160	133738	138568	130830	130566	142044	142766	136015	138034	137163	133979	139390	142466	141988	142766	143946	131970	5162.35	0	Phosphoglycerate kinase OS=Gallus gallus GN=PGK1 PE=3 SV=1
E1BTT8	E1BTT8_CHICK	134106	113490	176315	134385	127289	131056	94074	104982	93594	99902	98357	81309	137462	81825	112945	109419	172361	96389	103305	124123	131054	102677	102582	120248	929.37	0	L-lactate dehydrogenase OS=Gallus gallus GN=LDHA PE=3 SV=2
F1NMY1	F1NMY1_CHICK	129200	114088	120303	104021	92690	118427	114575	113268	121875	155531	112460	124643	109389	166662	105574	115163	105291	128138	126586	120288	109464	134909	116251	118631	718.14	0	14-3-3 protein gamma (Fragment) OS=Gallus gallus GN=YWHAG PE=3 SV=2
E1C347	E1C347_CHICK	125363	122796	131557	123522	126827	121538	126652	125107	124561	132146	110395	109033	109388	108896	116796	106804	114090	120583	112849	113820	111477	115848	100773	115529	987.14	0	Uncharacterized protein OS=Gallus gallus GN=GNAO1 PE=4 SV=2
P62764	VISL1_CHICK	123963	122607	120212	116850	119065	125724	118698	120734	115343	122065	133838	118708	123064	132428	114057	130450	118217	122521	124617	125428	129808	128408	126465	125853	596.13	0	Visinin-like protein 1 OS=Gallus gallus GN=VSNL1 PE=2 SV=2
P02001	HBAD_CHICK	123303	222684	154106	176142	118834	184063	93165	198566	243122	258865	50048	226197	127541	150153	192059	176675	179753	119403	186956	228167	85992	214490	179128	179033	1629.62	0	Hemoglobin subunit alpha-D OS=Gallus gallus GN=HBAD PE=1 SV=1
Q90593	GRP78_CHICK	122708	103555	118774	124256	123922	118993	111107	117326	108466	118117	112987	110570	108769	102195	118249	120342	133172	120481	119823	107900	110973	111855	124991	105508	2038.49	0	78 kDa glucose-regulated protein OS=Gallus gallus GN=HSPA5 PE=1 SV=1
Q5F424	Q5F424_CHICK	119527	147716	106006	138790	127003	109180	105116	131248	118774	102843	96345	135378	118382	136872	121945	114222	97389	118340	108629	116242	96740	128594	113292	98000	1130.79	0	Uncharacterized protein OS=Gallus gallus GN=CCT2 PE=2 SV=1
Q9I9G9	Q9I9G9_CHICK	117357	120769	117628	125201	120848	125437	124372	129864	122270	129649	122853	123575	114487	128961	113397	116333	110092	118615	116093	115146	124246	129946	117746	120610	1270.64	0	Beta-synuclein OS=Gallus gallus GN=SNCB PE=2 SV=1
Q90990	Q90990_CHICK	112941	113336	102637	107159	100846	112312	88195	85235	82558	92711	86258	90808	112608	120827	108407	111344	112604	110989	90344	108242	91063	89857	90785	88776	901.37	0	Nonerythroid alpha-spectrin mRNA (Fragment) OS=Gallus gallus PE=2 SV=1
Q5ZLQ6	1433B_CHICK	112389	87881	93233	82742	79844	92072	104976	107429	94179	109644	100580	104086	83954	94779	87614	107347	82172	105166	104047	93719	95625	125662	93347	94423	1198.57	0	14-3-3 protein beta/alpha OS=Gallus gallus GN=YWHAB PE=2 SV=1
F1NWP3	F1NWP3_CHICK	111966	106514	107753	106484	101788	78044	74736	82327	76229	79744	86586	79269	82807	80293	78371	85565	77896	77724	76931	71528	83009	73906	80401	90743	12024.1	0	Heat shock cognate 71 kDa protein OS=Gallus gallus GN=HSPA8 PE=3 SV=1
E1C8M8	E1C8M8_CHICK	110257	122582	117966	115494	113365	122021	105987	101608	99070	103219	94639	99725	116253	132067	120526	118914	115388	116870	95911	104893	115549	106729	98855	109667	1398.95	0	Uncharacterized protein OS=Gallus gallus GN=ABAT PE=3 SV=2
Q90835	EF1A_CHICK	109559	127402	112175	117922	117829	99881	92845	106881	106344	102382	102231	97827	102600	119126	120348	108601	116115	114554	101209	100114	100292	92838	108996	101891	1687.12	0	Elongation factor 1-alpha 1 OS=Gallus gallus GN=EEF1A PE=2 SV=1
P00337	LDHB_CHICK	108244	108862	105507	101666	99397	101932	92788	97429	93703	106651	98167	95006	97344	104100	99368	106014	98358	99455	97709	92905	97125	102232	97427	106834	1720.77	0	L-lactate dehydrogenase B chain OS=Gallus gallus GN=LDHB PE=1 SV=3
Q5ZMW1	Q5ZMW1_CHICK	105825	119149	114531	114154	112124	113625	113110	105564	108213	112993	113299	109891	106740	121076	110983	115089	102620	107864	104486	106034	108252	106316	110003	110452	1765.72	0	Uncharacterized protein OS=Gallus gallus GN=ACO2 PE=2 SV=1
R4GH44	R4GH44_CHICK	105178	102013	109246	103583	101616	107451	110726	117660	105330	111126	104981	102985	101025	102557	104517	104302	106217	111005	112867	111608	102973	108469	103686	107190	1109.16	0	Uncharacterized protein OS=Gallus gallus GN=LOC101750455 PE=4 SV=1
R4GLP7	R4GLP7_CHICK	105083	100154	105783	94111	96716	103614	116397	100523	109455	104894	98556	92345	100681	102883	100014	97553	92492	105314	100582	89892	99176	110755	90874	108765	519.13	0	Citrate synthase OS=Gallus gallus PE=3 SV=1
Q9I882	Q9I882_CHICK	103535	103763	105635	108214	106430	103426	112322	111090	103755	47722	112014	100209	103876	98454	108711	105374	107290	103461	97368	104295	116647	102728	103859	104473	5731.47	0	Protein kinase C inhibitor OS=Gallus gallus GN=chPKCI PE=2 SV=1
F1NXR6	F1NXR6_CHICK	103482	36440	52307	59566	44759	33514	41785	40199	37743	24398	48470	82934	42463	17942	42578	38071	44344	46751	36774	38388	37519	58194	49081	71391	3810.25	0	Uncharacterized protein OS=Gallus gallus GN=TUBA1C PE=3 SV=2
F1NPG2	F1NPG2_CHICK	102284	78707	89396	91727	99266	81096	75176	88517	97580	83163	89272	80379	79108	73378	83514	85635	79832	83767	78964	75627	87731	77899	106707	102373	800.92	0	Uncharacterized protein (Fragment) OS=Gallus gallus GN=IDH1 PE=3 SV=1
F1P2J5	F1P2J5_CHICK	99665	93963	97802	97819	98913	92797	94150	98024	102623	99685	93189	92699	79277	86194	89328	89978	94798	97212	85294	89562	83669	92341	88501	89481	819.68	0	Uncharacterized protein OS=Gallus gallus GN=GNB1 PE=4 SV=1
P79781	RS27A_CHICK	97632	89849	92292	89336	102688	81884	91605	105141	84890	101138	102612	78619	93225	97926	93852	102039	90381	94710	92155	90458	108435	133941	87589	88605	37210	0	Ubiquitin-40S ribosomal protein S27a OS=Gallus gallus GN=RPS27A PE=2 SV=3
E1BYN7	E1BYN7_CHICK	95068	98746	95842	96596	101146	104028	103507	100183	105168	101491	105525	97152	99530	98179	91914	96923	105608	95166	104991	104852	108218	104203	103345	94923	2149.41	0	Uncharacterized protein OS=Gallus gallus GN=VDAC1 PE=4 SV=1
R4GFJ0	R4GFJ0_CHICK	94773	108343	87868	111852	94081	65343	91549	111453	106849	96729	107205	76163	112943	104600	107282	96176	102338	96088	88386	94152	118081	80875	91354	102572	10193.2	0	Uncharacterized protein OS=Gallus gallus GN=CPE PE=4 SV=1
Q5ZL72	CH60_CHICK	94207	102811	111047	100180	109318	105865	110695	109995	103408	100026	106525	97520	101384	107383	107488	94863	93557	99436	91290	97465	103651	97427	92437	99504	648.63	0	60 kDa heat shock protein, mitochondrial OS=Gallus gallus GN=HSPD1 PE=1 SV=1
Q98892	OBCAM_CHICK	94153	90316	101091	101411	92278	98145	75143	80999	109457	83134	71434	80496	77560	77661	79124	77380	89908	81528	77435	79433	79624	84481	82405	86814	564.77	0	Opioid-binding protein/cell adhesion molecule homolog OS=Gallus gallus GN=OPCML PE=1 SV=2
E1BXY4	E1BXY4_CHICK	92971	85839	93549	87721	86415	87446	93569	98409	96958	77692	93166	92444	84937	69771	79307	86300	89517	92295	94322	91287	95209	97778	93400	98229	589.18	0	Uncharacterized protein OS=Gallus gallus GN=DNM1 PE=3 SV=2
E1BY12	E1BY12_CHICK	92971	64275	70335	70949	105708	89573	77796	57598	86781	72788	84257	83190	93189	67684	89476	88817	83116	77839	74987	78989	81964	52786	78595	73823	1462.1	0	Uncharacterized protein OS=Gallus gallus GN=AP2B1 PE=4 SV=1
F1N8Y3	F1N8Y3_CHICK	92627	92667	93508	109794	88611	84305	85403	95929	97622	101480	106204	96129	88669	84894	99820	99363	107812	102292	106028	104889	99146	87646	103067	93053	605.65	0	Uncharacterized protein OS=Gallus gallus GN=CBR1 PE=3 SV=1
Q90784	Q90784_CHICK	91760	63485	98236	94531	94755	73585	60913	83049	82010	60785	80814	73833	87265	44164	67300	73818	64533	69016	77602	66625	74554	74493	72114	86587	769.42	0	Claustrin OS=Gallus gallus PE=2 SV=1
A1IMF0	A1IMF0_CHICK	90224	48085	73963	99481	104975	51284	58215	99850	79316	54496	116080	91485	72478	56974	55799	57436	98607	56748	68178	67964	114605	71814	100627	87767	741.49	0	Ubiquitin carboxyl-terminal hydrolase OS=Gallus gallus GN=UCH-L1 PE=2 SV=1
P00508	AATM_CHICK	90179	94938	81113	85968	83791	108567	144644	139461	120441	138334	126507	157842	110890	120462	101412	134360	104096	105963	144533	118609	136103	127124	142307	124094	519.88	0	Aspartate aminotransferase, mitochondrial OS=Gallus gallus GN=GOT2 PE=1 SV=2
F1NKB6	F1NKB6_CHICK	89267	83786	91043	68923	100844	82610	105799	100667	87579	83858	103361	80751	91367	87600	84871	88830	90510	95701	98041	102303	93573	96005	85844	97200	949.3	0	6-phosphofructokinase OS=Gallus gallus GN=PFKL PE=3 SV=2
Q5ZMJ6	Q5ZMJ6_CHICK	88336	110786	103824	107914	94345	107597	86534	71924	93139	76750	83958	92805	83216	82146	76668	71468	87682	75004	85208	76997	71729	80050	76533	76713	4241.19	0	Uncharacterized protein OS=Gallus gallus GN=SLC25A4 PE=2 SV=1
O57535	NDK_CHICK	88056	80758	87541	87520	86998	80292	76666	82024	87574	80552	82299	76029	78452	71836	87183	81555	81868	80655	80348	81828	83088	77017	83630	87603	1173.01	0	Nucleoside diphosphate kinase OS=Gallus gallus PE=2 SV=1
Q5MAJ0	Q5MAJ0_CHICK	87249	42715	60976	78202	97569	55412	53869	68466	63298	42993	81539	88543	60414	22011	45349	46747	71538	53786	45650	50978	65312	58657	84322	88112	7525.52	0	Reticulon OS=Gallus gallus GN=NOGO PE=2 SV=1
F1NIJ7	F1NIJ7_CHICK	87240	87394	88714	86845	77332	83667	80631	80749	80414	80077	85349	73903	78236	82750	86844	85084	86479	86410	79913	79989	83981	74793	78564	87362	1503.98	0	Uncharacterized protein OS=Gallus gallus GN=SYN2 PE=4 SV=2
P31395	STMN1_CHICK	86500	87474	91350	94803	94420	87757	91050	91325	90644	90132	93746	89135	88005	79747	87441	87928	90986	89898	98101	96187	94945	88042	93500	86497	751.7	0	Stathmin OS=Gallus gallus GN=STMN1 PE=1 SV=1
D5LPR1	D5LPR1_CHICK	86344	86204	82572	82656	85772	80854	73776	81675	76717	78887	77110	79090	82202	89093	88888	82379	82386	84894	73615	75975	76635	77387	83133	86327	1724.62	0	Fascin OS=Gallus gallus GN=FSCN1 PE=2 SV=1
D0VX29	D0VX29_CHICK	84910	87421	91059	89881	89287	99138	96592	96920	93820	106214	90025	90592	96127	86767	91165	88829	93339	90049	97988	94823	96145	93315	93834	92950	4731.74	0	Mitochondrial ubiquinol-cytochrome-c reductase complex core protein 2 OS=Gallus gallus PE=1 SV=1
F1NP35	F1NP35_CHICK	84526	80821	89527	77304	75372	72557	81663	61335	69450	79096	69375	71754	76669	65224	84534	79018	75387	74089	76574	66794	64447	80512	84814	76057	846.74	0	Uncharacterized protein OS=Gallus gallus GN=BCAS1 PE=4 SV=2
F1NI22	F1NI22_CHICK	82622	64673	58980	61037	52280	75449	77699	57459	67299	68058	65644	73460	65308	57863	63721	79601	60526	80280	77207	66366	65513	86622	66021	70254	540.26	0	ATP synthase subunit alpha OS=Gallus gallus GN=ATP5A1 PE=3 SV=1
Q9I9H0	Q9I9H0_CHICK	82467	68452	73088	79533	72730	86995	76294	86967	70554	81577	74790	84807	83945	70456	67475	75292	71450	83259	71472	74706	79884	88280	89502	69569	1056.68	0	Gamma-synuclein OS=Gallus gallus GN=SNCG1 PE=2 SV=1
Q9PRL8	ACBP_CHICK	81620	83874	80763	81106	82663	86790	76961	94863	90323	93359	87218	91249	82996	130489	81956	80348	75983	78651	84631	85787	92349	85380	90333	91504	1261.42	0	Acyl-CoA-binding protein OS=Gallus gallus GN=DBI PE=1 SV=1
P33879	AT1B3_CHICK	80654	78156	80898	80347	80632	82713	85312	77776	83467	79579	87959	84756	83227	84072	81419	83626	85912	81220	79764	86126	87463	90064	88587	83703	769.89	0	Sodium/potassium-transporting ATPase subunit beta-3 OS=Gallus gallus GN=ATP1B3 PE=2 SV=1
P00368	DHE3_CHICK	80620	72424	76500	76542	75095	77768	62283	60228	68209	61953	66032	65087	70042	68998	79732	68232	77563	69348	62936	65105	65662	58098	70683	73723	4123.54	0	Glutamate dehydrogenase 1, mitochondrial OS=Gallus gallus GN=GLUD1 PE=1 SV=1
F1NL65	F1NL65_CHICK	80303	77957	78049	77493	69876	81564	71252	68726	64867	79610	78183	74064	78721	89621	75701	82681	67849	82002	80097	75178	74401	77371	76224	77436	953.98	0	Amino acid transporter OS=Gallus gallus GN=SLC1A2 PE=3 SV=2
H9L011	H9L011_CHICK	80267	76487	75243	77475	78514	77243	81418	65758	73577	66522	78225	84560	82713	75315	79089	80174	78181	77438	81745	81487	74512	66674	81587	72337	2189.7	0	Uncharacterized protein OS=Gallus gallus GN=LOC426023 PE=4 SV=2
Q71SF8	Q71SF8_CHICK	78640	64659	69547	72674	68421	69496	73259	75283	90420	73365	83667	79596	72070	62698	70935	67197	80702	69852	91366	88107	87992	73613	87688	78160	893.55	0	Collapsin response mediator protein-4B OS=Gallus gallus GN=CRMP4B PE=2 SV=1
E1BR10	E1BR10_CHICK	76374	78553	83238	81575	80974	82932	86810	87767	82175	87085	83589	80421	79049	79460	83749	81374	79808	82583	82438	81587	82655	78497	79446	84735	5708.02	0	Uncharacterized protein OS=Gallus gallus GN=PRDX3 PE=4 SV=1
Q5F3W6	1433G_CHICK	73523	70791	71238	60982	59617	60485	57895	51311	52685	59682	62681	59238	54188	57003	55535	55714	59531	62828	59709	60273	58148	55626	60377	56116	737.39	0	14-3-3 protein gamma OS=Gallus gallus GN=YWHAG PE=1 SV=1
E1BS62	E1BS62_CHICK	72932	67182	70552	71679	74023	67714	82807	78131	76165	78562	80536	67129	65533	61020	60914	70607	63394	72567	71006	68728	76577	81396	62443	69481	1251.47	0	Neuromodulin OS=Gallus gallus GN=GAP43 PE=4 SV=2
R4QXY1	R4QXY1_CHICK	71154	64126	70152	63549	70498	72947	58916	50018	53735	52766	52923	57968	73555	68215	70386	68711	71503	66198	55528	55386	52999	49879	57904	55534	2128.08	0	Gag and reverse transcriptase polyprotein OS=Gallus gallus PE=4 SV=1
E1C2E3	E1C2E3_CHICK	70240	72927	72326	66854	74097	79991	86578	81973	85167	79316	74925	75553	75492	75111	74531	73309	77623	79806	89944	86400	82435	81603	78441	74719	8836.72	0	Uncharacterized protein (Fragment) OS=Gallus gallus GN=VDAC3 PE=4 SV=2
F1NID6	F1NID6_CHICK	69519	76059	73909	71597	72480	74284	78164	79952	80808	81547	81976	71892	70981	81018	71422	73832	74384	75642	76054	76692	78134	78501	75008	73075	3123.95	0	Uncharacterized protein OS=Gallus gallus GN=ATP6V1B2 PE=3 SV=2
E1BQU4	E1BQU4_CHICK	69482	63604	65943	66863	60197	67398	69553	64712	61325	64786	69968	65046	62210	59381	64303	68643	64880	67807	64584	62450	69234	66273	65000	69109	1227.95	0	Uncharacterized protein OS=Gallus gallus GN=NSF PE=3 SV=2
E1BVH4	E1BVH4_CHICK	69315	54002	65432	58890	58637	60460	60392	62023	58353	60817	58462	52027	54737	46180	64163	54258	57795	58699	50662	50831	51693	57794	51326	55514	5141.85	0	Uncharacterized protein (Fragment) OS=Gallus gallus GN=SEPT7 PE=3 SV=2
F1P269	F1P269_CHICK	69240	76050	72338	77439	68403	68420	62774	80110	68862	61049	69775	71596	73046	64223	70429	69054	69107	66924	69818	69122	74083	71166	72289	71460	4888.73	0	Uncharacterized protein OS=Gallus gallus GN=ACLY PE=4 SV=2
Q9W719	HPRT_CHICK	67969	70260	69782	69755	65899	70769	69593	72195	64878	65526	66516	63812	62896	64671	67201	67944	61764	66823	64936	64382	66593	64689	62777	70362	832.28	0	Hypoxanthine-guanine phosphoribosyltransferase OS=Gallus gallus GN=HPRT1 PE=2 SV=1
P67881	CYC_CHICK	67353	48587	61552	66950	61390	63719	62156	62904	69442	58970	65453	63757	63084	54395	61286	69141	68811	59873	65217	58844	63787	69907	68062	68473	1641.59	0	Cytochrome c OS=Gallus gallus GN=CYC PE=1 SV=2
E1BRG6	E1BRG6_CHICK	66680	66436	57405	52480	62225	77289	62720	54830	69419	74266	59661	55472	51126	57630	58206	59983	64174	58851	55880	66205	53206	64875	57835	61346	829.68	0	Calcium-transporting ATPase OS=Gallus gallus GN=ATP2B1 PE=3 SV=2
E1C4P4	E1C4P4_CHICK	66008	56475	62251	63828	66294	53088	63309	68250	59975	59325	72290	64386	55942	54820	57030	55823	63816	54803	55578	58173	64497	49682	60219	65436	1232.13	0	Uncharacterized protein OS=Gallus gallus GN=PACSIN1 PE=4 SV=2
E1C7B5	E1C7B5_CHICK	65966	65970	71670	61714	71226	66056	59743	61994	56942	56423	75091	55239	63613	65474	69972	64955	66810	71084	56989	57376	58261	64099	52433	58110	639.35	0	Amino acid transporter OS=Gallus gallus GN=SLC1A3 PE=3 SV=1
P23614	BASP1_CHICK	65226	67872	69642	68822	73169	69359	72895	72321	75366	69276	61764	67491	71525	66060	65980	69980	72983	71457	73676	72948	73400	70236	68153	64276	6061.53	0	Brain acid soluble protein 1 homolog OS=Gallus gallus GN=BASP1 PE=2 SV=4
F1NIJ6	F1NIJ6_CHICK	64481	76601	82034	62507	65750	49865	68043	58974	59424	57536	41929	40283	71806	70447	55548	43565	60252	60628	57557	56736	51111	56604	46294	45573	2637.2	0	Glucose-6-phosphate isomerase OS=Gallus gallus GN=GPI PE=3 SV=1
Q6EE32	Q6EE32_CHICK	64304	57781	58357	61880	69523	59501	44415	58093	50400	47659	64240	54329	59052	57769	65226	57667	62969	62006	47074	46011	57005	49112	57043	58521	884.68	0	Calreticulin (Fragment) OS=Gallus gallus PE=2 SV=1
Q8AYP8	Q8AYP8_CHICK	64213	60361	60697	58207	58004	62668	62714	59887	61219	61661	57421	59068	57969	64794	60804	56510	61344	60597	61419	59383	57526	63112	56513	59597	521.23	0	Hexokinase1 OS=Gallus gallus GN=HK1 PE=2 SV=1
Q08393	GSTA2_CHICK	63949	51767	48197	43171	47318	57222	52229	52309	47597	74679	43470	48785	47063	54867	42101	49135	53365	52287	53432	49271	49653	60903	44765	51810	16931.9	0	Glutathione S-transferase OS=Gallus gallus PE=2 SV=2
P08629	THIO_CHICK	63832	69408	71168	68914	67423	69020	83007	69625	72035	35789	88991	73955	65747	73222	71546	69918	67622	65188	64544	68813	74859	65952	80696	69379	579.96	0	Thioredoxin OS=Gallus gallus GN=TXN PE=3 SV=2
E1BT08	E1BT08_CHICK	62647	53582	47433	43831	45555	56856	59159	42171	50438	58230	39513	62709	55086	46023	52230	38318	61534	56485	55447	61854	46131	40321	49560	59791	12852.1	0	Uncharacterized protein OS=Gallus gallus GN=HSPH1 PE=3 SV=2
Q9W6J3	Q9W6J3_CHICK	62056	43700	50055	47040	49839	50371	33840	44176	44515	45194	39999	38141	43683	24018	45406	42559	54976	38756	39350	35266	50249	39839	44195	51038	8738.59	0	Glutathione S-transferase (Fragment) OS=Gallus gallus PE=2 SV=1
Q5ZJK8	TCPH_CHICK	60538	47163	55845	46168	20312	52591	58696	33143	57869	35280	49102	67292	30023	47477	54958	31692	30686	28842	54915	38375	36800	32786	69046	36082	1039.43	0	T-complex protein 1 subunit eta OS=Gallus gallus GN=CCT7 PE=1 SV=1
R4GIN3	R4GIN3_CHICK	60240	68486	62403	60770	66934	74590	74753	66773	68106	74060	71181	73842	61336	59644	73301	73791	64870	62333	69235	93008	67806	69137	75555	72777	1123.97	0.0014	Uncharacterized protein OS=Gallus gallus GN=OTUB1 PE=4 SV=1
F1N9Z7	F1N9Z7_CHICK	59357	62137	64242	69224	68042	63656	64245	61150	64607	44508	67428	64089	59392	48260	60943	59816	60746	61277	60017	61013	68046	63176	62900	63779	651.46	0	Succinyl-CoA:3-ketoacid-coenzyme A transferase OS=Gallus gallus GN=OXCT1 PE=3 SV=2
O93277	WDR1_CHICK	59284	61958	61200	56515	59022	57564	55079	49036	59565	73979	49156	51355	55337	61220	56543	58338	53522	52155	54894	58054	51091	47577	53594	53550	726.35	0	WD repeat-containing protein 1 OS=Gallus gallus GN=WDR1 PE=2 SV=1
E1BVF3	E1BVF3_CHICK	59253	49816	60102	52321	56361	51278	49171	61763	59708	57151	59315	48815	49320	48156	51763	50886	51813	51927	49865	49779	56942	97253	51693	53564	1351.62	0.0088	Transporter OS=Gallus gallus GN=SLC6A1 PE=3 SV=1
E1C658	E1C658_CHICK	58909	59139	62046	62130	56723	58204	51371	49491	54739	53187	52172	49132	51855	56505	58969	60361	53317	51838	48831	49811	53396	49592	50502	57049	1333.25	0	Uncharacterized protein (Fragment) OS=Gallus gallus GN=ATP5H PE=4 SV=2
F1NW23	F1NW23_CHICK	58866	51953	52952	55310	46852	52675	50037	40319	49440	48932	50919	47879	47925	50837	51040	51284	49063	48038	46072	45357	47802	50314	46205	50784	702.35	0	Uncharacterized protein (Fragment) OS=Gallus gallus GN=CLTC PE=4 SV=1
P18944	COX2_CHICK	58620	67706	63113	65037	64618	74779	70895	63487	72503	68462	70362	60026	65084	66140	62803	58923	66107	63364	67541	68369	72423	71382	64330	68482	942.68	0	Cytochrome c oxidase subunit 2 OS=Gallus gallus GN=MT-CO2 PE=3 SV=1
B0LVF9	B0LVF9_CHICK	58446	57217	55907	59887	54303	56347	62029	61940	61131	60788	62443	59658	59107	58970	56989	58943	58658	59823	62838	62840	64665	59449	61470	59739	1354.81	0	Microtubule-associated protein OS=Gallus gallus GN=MAPT PE=2 SV=1
Q5ZHU4	Q5ZHU4_CHICK	57938	43949	52570	46687	53951	49112	45214	45251	43133	41820	44942	51229	54178	39801	47885	43310	51688	48221	44001	43057	43414	51772	46098	46725	834.64	0	Uncharacterized protein OS=Gallus gallus GN=PFKP PE=2 SV=1
P47191	SYT1_CHICK	57871	56513	58836	57422	60737	52163	53627	59088	63444	57492	56979	52864	49800	49009	50904	49577	50520	56747	53292	52700	60822	55392	56854	60713	1059.91	0	Synaptotagmin-1 OS=Gallus gallus GN=SYT1 PE=2 SV=1
P30997	CTNA2_CHICK	57382	50817	56735	52567	56264	51863	58712	68219	50587	59856	57319	53375	53820	55963	61341	53825	48874	67843	54135	54278	52238	53349	58276	51241	1716.82	0	Catenin alpha-2 OS=Gallus gallus GN=CTNNA2 PE=1 SV=1
P60878	SNP25_CHICK	57149	48247	51000	53310	51220	51136	52041	46566	47098	50398	52099	49015	51249	52161	49221	53853	53856	54631	49071	48177	50268	49434	51452	50821	807.69	0	Synaptosomal-associated protein 25 OS=Gallus gallus GN=SNAP25 PE=1 SV=1
F1NCZ8	F1NCZ8_CHICK	57062	57984	54376	56522	54541	54008	48390	61367	46124	57165	48279	42474	50050	55271	60929	53385	62288	58341	45922	50427	54094	45222	53559	55471	1830.42	0	Uncharacterized protein OS=Gallus gallus GN=NDRG4 PE=4 SV=2
F1NYA9	F1NYA9_CHICK	56152	22881	50278	51629	54609	51325	40458	55886	56890	46393	48631	52282	47285	18552	44066	45795	52664	36008	52733	44479	55243	52913	49340	55430	625.95	0	Uncharacterized protein OS=Gallus gallus GN=EEF1B2 PE=3 SV=1
Q5ZM32	Q5ZM32_CHICK	55799	42062	42928	47883	41103	53473	68197	38377	47012	49135	59673	64591	67225	42911	62231	59751	58810	51779	58718	62249	53029	54834	51724	50892	1244.81	0	Dihydrolipoyl dehydrogenase OS=Gallus gallus GN=DLD PE=2 SV=1
E1C043	E1C043_CHICK	55636	50774	60187	68538	64027	62656	57965	65427	66094	57694	62788	53934	57659	38721	61945	55793	62785	55218	60736	59403	67714	57113	60143	62422	695.96	0	Uncharacterized protein OS=Gallus gallus GN=COX5A PE=4 SV=2
4	GI	55481	60836	63872	64352	80574	91781	78821	81308	76416	73994	70078	63229	73256	56024	66083	82130	85715	66612	79534	81585	84280	92200	70903	78976	10210.6	0	115114 sp P00974 BPT1_BOVIN Pancreatic trypsin inhibitor precursor (Basic protease inhibitor) (BPI) (BPTI) (Aprotinin) [Bos taurus (contaminant)]
P07090	CALB2_CHICK	55259	50299	52600	56849	63438	59422	60766	69010	67340	63434	54805	54690	52992	55018	52740	57579	52076	54286	63256	56734	72241	55760	62383	56950	1755.94	0	Calretinin OS=Gallus gallus GN=CALB2 PE=2 SV=3
E1C608	E1C608_CHICK	54996	53913	73691	49707	52105	55574	46332	45825	51805	46102	50279	47476	46696	49516	60419	47710	48585	62460	51198	49168	48927	49630	52160	47421	30285.4	0.0014	Uncharacterized protein OS=Gallus gallus GN=LOC100857102 PE=4 SV=2
H9L366	H9L366_CHICK	54812	56289	50191	51380	52234	53007	51658	52142	50096	46799	55282	57282	47652	58973	57089	54223	50085	51780	53696	49739	53963	54590	51210	56345	1350.04	0	Isocitrate dehydrogenase [NADP] OS=Gallus gallus GN=IDH2 PE=3 SV=2
E1BQW1	E1BQW1_CHICK	53617	52973	56228	56182	61522	58114	51217	53622	52885	52298	46573	45197	50650	54442	54032	50593	49646	50773	54131	46228	61996	48628	52887	47229	1395.1	0	Uncharacterized protein OS=Gallus gallus GN=NAPB PE=4 SV=1
Q71SG2	Q71SG2_CHICK	53490	45194	52401	49364	46673	50225	63788	54746	59740	74055	55593	63832	50487	52521	58120	53771	53570	53204	59807	63445	55602	59364	61673	52532	13819.7	0	Collapsin response mediator protein-2A OS=Gallus gallus GN=CRMP2A PE=2 SV=1
F1NC26	F1NC26_CHICK	53396	57858	57114	53214	48273	51269	44389	47195	45916	52033	42137	44749	48055	52469	51857	46594	48459	48996	48165	47305	43246	50947	47744	50426	1614.8	0	Uncharacterized protein OS=Gallus gallus GN=HSPA4L PE=3 SV=1
E1C8Y3	E1C8Y3_CHICK	52912	41132	48467	42886	40344	46612	60530	47970	54283	67625	44997	51812	43991	47169	45389	51861	42160	59949	57192	55163	45380	57155	54336	51954	1435.65	0	Uncharacterized protein (Fragment) OS=Gallus gallus GN=ARPC3 PE=4 SV=2
Q9PTR5	LIS1_CHICK	52059	50169	53398	56072	52598	48384	47305	39147	52909	48531	47609	45325	46341	40767	47902	48258	50921	49676	49805	44871	51385	45872	51593	53215	3752.14	0.0027	Lissencephaly-1 homolog OS=Gallus gallus GN=PAFAH1B1 PE=2 SV=3
F1NXR0	F1NXR0_CHICK	50478	50766	47127	42427	48655	51523	53147	40747	56777	57434	52280	41065	48722	62122	51363	51798	41362	54550	46356	45212	49738	55450	55004	48726	1519.21	0	Uncharacterized protein (Fragment) OS=Gallus gallus GN=CKMT1A PE=3 SV=2
Q5ZJV5	Q5ZJV5_CHICK	50235	54846	55504	55488	60807	60813	58514	59088	65586	60142	59117	52899	55072	53896	56300	49888	59077	53812	59277	58982	62631	57883	58884	58973	7515.05	0	Uncharacterized protein OS=Gallus gallus GN=COX4I1 PE=2 SV=1
F1NRM8	F1NRM8_CHICK	49710	41310	36527	42214	27219	22218	25771	28299	22937	31808	29105	38292	24366	39568	39970	35129	26242	31353	22401	25176	29270	30941	36519	35204	1162.41	0	Endoplasmic reticulum resident protein 29 (Fragment) OS=Gallus gallus GN=ERP29 PE=4 SV=2
F1P304	F1P304_CHICK	49382	53030	51764	50318	50047	53283	53523	51958	53148	51365	55240	53288	50301	57766	52732	56896	49481	50955	49017	53289	53443	54418	51060	51501	1385.98	0	Uncharacterized protein (Fragment) OS=Gallus gallus GN=ATP5O PE=3 SV=2
F6UGI5	F6UGI5_CHICK	49286	52867	53217	52721	53348	54350	53658	58219	54334	56024	53019	49442	50591	51795	52352	51405	51673	54121	53627	53740	50106	52218	50143	50671	4610.61	0	Uncharacterized protein OS=Gallus gallus GN=RAB1A PE=3 SV=1
Q5F3F7	Q5F3F7_CHICK	49189	70204	90386	69863	49940	71474	65608	60350	57090	82929	63952	67005	58444	79575	55045	57660	77955	81831	60636	60700	60068	75349	60323	53639	929.13	0	Uncharacterized protein OS=Gallus gallus GN=RCJMB04_18g2 PE=2 SV=1
Q8JFP1	IF4A2_CHICK	48760	50100	45377	43618	44490	46651	40194	41999	42141	42782	43122	45484	46437	49153	50923	41585	48188	46951	44574	38616	37750	45839	42703	43971	1727.29	0	Eukaryotic initiation factor 4A-II OS=Gallus gallus GN=EIF4A2 PE=2 SV=1
Q90694	CDC42_CHICK	48098	51904	53720	53362	54563	55355	50102	52304	50335	45836	46089	42584	49096	48202	55859	48613	53626	53905	48038	49943	53331	48505	54032	47760	4765.89	0	Cell division control protein 42 homolog OS=Gallus gallus GN=CDC42 PE=2 SV=1
O42283	O42283_CHICK	47996	45646	50981	50213	51221	48834	47920	45575	45173	44895	55336	48655	49949	47154	54841	51692	50000	49252	46252	46775	51796	41581	52577	49708	11616.4	0	Heat shock protein 10 OS=Gallus gallus PE=2 SV=1
E1BZE6	E1BZE6_CHICK	47983	50025	43346	53156	45716	42222	36635	41312	52149	43828	40379	43449	49784	42450	41348	42823	46324	36706	41910	40401	47189	38500	42904	46912	1180.2	0	Uncharacterized protein OS=Gallus gallus GN=LOC100859627 PE=4 SV=2
E1C784	E1C784_CHICK	47953	42701	39622	35801	28524	55895	58820	24787	39954	36941	43477	58914	50500	36143	59693	31539	68045	76214	51554	60541	55862	39127	44080	48891	869.81	0	Calcium-transporting ATPase OS=Gallus gallus GN=ATP2B4 PE=3 SV=2
F1NL83	F1NL83_CHICK	47816	43593	37766	33475	38981	49873	42688	24349	29170	49848	29732	21142	39895	36956	44278	35366	46354	39555	46449	42881	38273	41809	39386	36788	819.05	0	Uncharacterized protein OS=Gallus gallus GN=LOC771947 PE=4 SV=2
F1NBV0	F1NBV0_CHICK	47731	62452	62601	50197	64472	42288	40625	45268	60294	44633	39667	44902	43651	58896	45987	49156	57460	64553	42289	50078	43947	44990	49182	42296	511.08	0	Peroxiredoxin-6 OS=Gallus gallus GN=PRDX6 PE=4 SV=1
P08250	APOA1_CHICK	47721	59003	52821	46945	39147	55354	52250	74918	64027	67344	38138	91562	42799	50946	49210	51660	62812	47560	77935	67967	51108	100590	60479	56090	1487	0	Apolipoprotein A-I OS=Gallus gallus GN=APOA1 PE=1 SV=2
Q5ZMT1	Q5ZMT1_CHICK	47525	49824	47551	49322	45289	45930	44056	47026	45385	45976	50059	45612	46988	46489	45983	47742	47549	46468	47952	47508	48444	47153	47843	46680	1433.48	0	Uncharacterized protein OS=Gallus gallus GN=RCJMB04_1d23 PE=2 SV=1
E1C866	E1C866_CHICK	47284	57134	51278	48001	53701	48196	57502	45140	72549	49922	50630	53284	45850	35085	41903	37606	53227	52247	56663	55608	52253	49353	51108	51655	601.23	0	Uncharacterized protein OS=Gallus gallus GN=Gga.50010 PE=4 SV=2
E1C8M9	E1C8M9_CHICK	47276	33283	41034	52412	44759	45473	42030	61443	43620	40098	46050	43002	51424	26185	50382	32802	49875	37903	43363	41500	47328	37907	45142	52616	5075.02	0	Uncharacterized protein OS=Gallus gallus GN=CANX PE=3 SV=2
E1BQV0	E1BQV0_CHICK	47216	41950	45972	38893	41220	39794	34575	42152	38900	46378	34493	33865	35848	36921	40456	40649	36841	41991	43000	38298	39703	37242	42182	41303	1070.47	0	Uncharacterized protein OS=Gallus gallus GN=SNAP91 PE=4 SV=2
Q5ZMU9	Q5ZMU9_CHICK	46960	50158	50659	51915	59173	44303	46703	55597	54104	36217	52960	48777	45436	45559	49838	44291	45732	49152	42007	45505	47868	41306	49226	47173	4730.12	0	Uncharacterized protein OS=Gallus gallus GN=VCP PE=1 SV=1
F1P1A5	F1P1A5_CHICK	46872	48772	48528	43884	48925	50530	52229	47552	50827	49805	42825	48562	47529	42617	49541	41493	48855	47274	46452	48551	45189	44848	45288	49907	4031.76	0	Uncharacterized protein OS=Gallus gallus GN=TKT PE=4 SV=2
F1N8X7	F1N8X7_CHICK	46640	45197	47048	46612	45549	45374	50166	46072	44776	43292	51232	47873	46845	46800	49772	49184	46969	50049	47211	49808	49012	46090	50211	49363	939.7	0	Uncharacterized protein OS=Gallus gallus GN=SCRN1 PE=4 SV=2
Q65YQ3	Q65YQ3_CHICK	46639	43511	48978	48084	41788	51418	44778	44143	50104	50167	51703	50683	48899	46126	54011	54213	57500	57814	46821	42930	50663	40527	45229	50497	1012.91	0.0052	Aquaporin 4 OS=Gallus gallus GN=AQP4 PE=2 SV=1
Q5ZKK1	MARE2_CHICK	46339	54212	48620	44854	52965	46303	60451	58619	61924	62247	44471	54105	50193	49875	51945	43984	50587	53221	56427	54746	48784	55261	46349	53159	4494.32	0	Microtubule-associated protein RP/EB family member 2 OS=Gallus gallus GN=MAPRE2 PE=2 SV=1
F1NFD9	F1NFD9_CHICK	45771	43487	41985	41799	36703	41879	49376	44909	44601	42226	45786	44728	40169	43226	44867	45887	39740	44238	47302	42958	42840	48349	46103	49188	24007.6	0	Isocitrate dehydrogenase [NAD] subunit, mitochondrial OS=Gallus gallus GN=IDH3A PE=3 SV=2
P20136	GSTM2_CHICK	44944	42237	42066	46272	42377	37262	36692	39477	37885	42090	35467	35039	33465	35416	42758	40424	39236	38954	39423	37113	40666	40785	37674	39737	609.47	0	Glutathione S-transferase 2 OS=Gallus gallus GN=GSTM2 PE=1 SV=4
122	SPT	44837	37987	39495	39614	39929	38598	39100	43143	40266	39598	39300	38554	39048	37164	38492	40082	39235	41763	39559	37091	41507	40292	39586	40918	3421.97	0	P13645 Keratin, type I cytoskeletal 10 (Cytokeratin 10) (K10) (CK 10) [Homo sapiens (contaminant)]
Q90933	Q90933_CHICK	44716	44762	41593	44019	45500	45127	45050	46126	44449	39822	43602	41654	46643	39569	48175	43628	46283	46696	46314	44533	45694	44846	43875	44143	5058.06	0	Neuron-glia cell adhesion molecule (Ng-CAM) OS=Gallus gallus PE=2 SV=1
F1NG44	F1NG44_CHICK	44282	37028	41500	48159	33735	36496	40156	45148	39604	38501	40971	45015	52657	33862	52608	37243	51007	37708	44571	40161	39114	46424	40102	41007	4749.74	0	Uncharacterized protein OS=Gallus gallus GN=CISD1 PE=4 SV=2
Q5ZLG7	Q5ZLG7_CHICK	44008	28429	35233	38093	42954	34840	34248	41194	37073	18862	41615	47764	36327	13749	27366	25745	42076	31598	38361	38598	41365	44262	41484	45783	24310.3	0	Uncharacterized protein OS=Gallus gallus GN=RCJMB04_6e4 PE=2 SV=1
Q9I9H1	Q9I9H1_CHICK	43777	40638	43009	44743	48113	41032	41449	44325	43801	42995	51753	40847	40854	40291	39387	41664	40282	43904	37800	40335	44992	40154	40908	40921	585.01	0	Alpha-synuclein OS=Gallus gallus GN=SNCA PE=2 SV=1
Q8QFM7	Q8QFM7_CHICK	43339	40581	57433	46170	41345	44350	42742	36868	39407	34040	31231	27168	56902	40726	48474	45826	57202	42439	32697	38521	33376	40421	34491	25353	60566.9	0	Chondrogenesis associated lipocalin OS=Gallus gallus GN=L-PGDS PE=2 SV=1
Q9I8D0	VPP1_CHICK	43049	46229	41410	42352	42378	42517	43675	46090	47609	56975	44266	41764	41747	66000	40179	43334	49929	43916	63236	44011	42270	40403	42586	45007	855.84	0	V-type proton ATPase 116 kDa subunit a isoform 1 OS=Gallus gallus GN=ATP6V0A1 PE=1 SV=1
F1NN08	F1NN08_CHICK	42793	38611	40859	37354	30484	36336	38400	34481	33869	38943	51135	39013	36907	27559	34078	33691	38450	41901	37384	38490	41163	39972	38057	39664	3853.51	0	Uncharacterized protein OS=Gallus gallus GN=ARF1 PE=3 SV=2
H9KZF8	H9KZF8_CHICK	42611	45286	46036	43665	44482	45140	44583	41900	42496	35348	43674	45400	45576	45414	47929	41579	44226	42401	40695	43734	41607	45083	41324	43673	14795.4	0	ATP synthase subunit gamma OS=Gallus gallus GN=ATP5C1 PE=3 SV=2
E1C3B2	E1C3B2_CHICK	42429	43044	44775	46151	47888	43630	49527	46849	48521	40814	53336	46087	46200	42152	50435	45003	47261	49269	46309	46888	49317	49318	47873	47668	1107.94	0	Cytochrome c oxidase subunit 6A, mitochondrial OS=Gallus gallus GN=COX6A1 PE=3 SV=1
F1P3F9	F1P3F9_CHICK	42298	50075	47161	47835	47265	46452	37225	36129	36345	32391	44107	39864	48781	54223	51264	44623	51308	43969	36791	41175	40822	33148	41999	38740	1377.96	0	Glutamate dehydrogenase OS=Gallus gallus GN=GLUD1 PE=3 SV=2
Q8JG64	PDIA3_CHICK	42125	42194	43814	45773	45972	45230	35026	41491	40984	41096	43931	36477	41303	41046	43819	40437	44239	41479	36482	37479	43118	33985	41760	41223	5432.58	0	Protein disulfide-isomerase A3 OS=Gallus gallus GN=PDIA3 PE=2 SV=1
F1NM08	F1NM08_CHICK	42055	44101	40314	40653	40564	43105	44451	47718	50427	45596	48635	48161	43949	49445	39342	47197	41830	42835	43878	47664	45868	49570	47949	58018	666.81	0	Uncharacterized protein (Fragment) OS=Gallus gallus GN=DDX5 PE=3 SV=1
F1NSV6	F1NSV6_CHICK	41922	36652	31315	31005	35293	32875	39474	45930	83387	47530	42390	65236	35907	38928	34040	40867	35148	35404	35200	57107	40034	76369	39568	41631	979.39	0	Sodium/potassium-transporting ATPase subunit beta-1 (Fragment) OS=Gallus gallus GN=ATP1B1 PE=3 SV=2
Q5ZM58	Q5ZM58_CHICK	41837	42906	43822	39538	40388	39314	38413	36880	34729	33018	32977	35934	39460	34529	40203	30364	40004	38110	36568	35657	33138	41700	35618	40494	11312.6	0	Uncharacterized protein OS=Gallus gallus GN=ACTR1A PE=2 SV=1
Q9PTG6	DCTN2_CHICK	41796	17187	16648	17002	52710	14802	42628	46391	45770	16439	46456	39418	41197	18175	44366	41615	15312	17545	39146	38940	46540	16418	44827	43202	602.03	0	Dynactin subunit 2 OS=Gallus gallus GN=DCTN2 PE=2 SV=1
Q5ZKJ2	Q5ZKJ2_CHICK	41527	44583	48682	46205	53659	40978	36725	46501	43365	31480	41827	40431	39705	45686	39766	35664	44512	42449	38870	42146	42173	39923	41344	40833	5099.12	0	Uncharacterized protein OS=Gallus gallus GN=YWHAH PE=2 SV=1
O93467	O93467_CHICK	41344	43787	40148	47649	37028	34527	33538	40880	26998	31229	44617	38658	36746	37537	46008	31868	46120	36963	43674	42947	43811	37117	32587	33157	17857.7	0	GTP-binding protein OS=Gallus gallus GN=cRhoA PE=2 SV=1
E1C1I6	E1C1I6_CHICK	41016	36677	34762	35922	32975	37190	38146	34000	33191	36318	36545	33130	38735	38319	37529	39578	39737	41301	36949	39357	36295	37866	36402	34860	5487.4	0	Uncharacterized protein OS=Gallus gallus GN=AKR1B1L PE=4 SV=2
F1NKE8	F1NKE8_CHICK	40851	43311	45836	40788	42662	41382	40963	48548	45267	43335	41432	43373	43078	43804	43472	45048	44691	45727	38484	38805	44343	41145	40880	41745	1879.83	0	Uncharacterized protein (Fragment) OS=Gallus gallus GN=PDXK PE=4 SV=2
E1C0H5	E1C0H5_CHICK	40696	24571	41656	35701	50668	40354	41124	35836	49163	39865	41677	41901	39318	35240	40203	33112	41973	37910	37863	44807	47546	46162	44034	44841	759.15	0	Uncharacterized protein (Fragment) OS=Gallus gallus GN=LOC100859068 PE=3 SV=2
E1C8J9	E1C8J9_CHICK	40331	34912	36163	41414	44745	37909	39960	42772	43441	38340	42661	40374	40398	36152	40611	41619	39038	41352	39384	38946	40390	45646	42400	42698	2407.13	0	Uncharacterized protein OS=Gallus gallus GN=RAB3B PE=3 SV=2
F1NHW5	F1NHW5_CHICK	39788	42173	44928	53558	52778	51841	49761	46275	50089	46171	52220	45398	46089	47192	45925	45286	50017	42920	45159	51490	50161	45258	48416	47049	1210.29	0	Cytochrome b-c1 complex subunit 6 OS=Gallus gallus GN=UQCRH PE=3 SV=2
Q5ZIR7	Q5ZIR7_CHICK	39177	38395	41967	40060	40538	39101	34825	32815	36254	32646	38672	36317	37974	34067	40866	38611	36771	36194	34977	35666	35016	35986	38766	36994	9194.36	0	Uncharacterized protein OS=Gallus gallus GN=FABP5 PE=2 SV=1
P05081	KAD1_CHICK	39135	37859	38909	38027	36419	37692	41056	38761	39563	47116	41377	35607	42700	44233	41491	44965	42229	44825	40872	37895	41682	38557	37980	40032	527.12	0	Adenylate kinase isoenzyme 1 OS=Gallus gallus GN=AK1 PE=1 SV=1
P50146	GNAI1_CHICK	38995	37399	39121	36880	41407	35681	41761	38706	49776	44035	44082	35088	45013	38171	35863	44490	45852	37985	53089	40366	42256	48169	54659	39953	3422.04	0	Guanine nucleotide-binding protein G(i) subunit alpha-1 OS=Gallus gallus GN=GNAI1 PE=2 SV=2
F1NUT7	F1NUT7_CHICK	38798	33407	33119	38242	35152	33126	44050	30690	34859	28911	35179	27406	36352	42812	38580	30160	39211	39221	31975	32464	47483	32331	36968	31519	1592.85	0	Neurofilament medium polypeptide OS=Gallus gallus GN=NEFM PE=3 SV=1
P00548	KPYM_CHICK	38476	33324	37490	34675	38888	37352	32505	36254	31449	33497	32190	31238	37020	31865	35761	32614	35410	34278	31885	33827	33462	34235	34379	38595	1559.64	0	Pyruvate kinase PKM OS=Gallus gallus GN=PKM PE=2 SV=2
F1NFU9	F1NFU9_CHICK	38458	36121	38094	38160	36450	34648	34989	41530	38344	37931	33030	38892	38517	38326	41167	39581	36763	36053	37436	36089	33192	31001	41774	35988	669.76	0	Uncharacterized protein OS=Gallus gallus GN=ACBD7 PE=4 SV=2
P53478	ACT5_CHICK	38310	35235	33198	37392	28293	23020	24476	30795	28040	33183	28375	36303	29078	35013	33028	35753	24168	29704	25177	23136	30604	24201	29790	33246	883.41	0	Actin, cytoplasmic type 5 OS=Gallus gallus PE=3 SV=1
E1C0Q5	E1C0Q5_CHICK	37950	45231	40738	34912	41051	33918	42563	35865	34689	31934	40071	35132	37279	34226	42325	35469	38980	41846	33390	34847	37745	32330	34861	38130	21824.7	0	Uncharacterized protein OS=Gallus gallus GN=ACAT1 PE=3 SV=2
Z4YJB8	Z4YJB8_CHICK	37789	35253	36080	36594	36136	35136	36592	38919	39514	37139	36452	46742	35466	32707	36372	35768	35294	36051	45289	35379	35239	36698	44542	36373	1844.75	0	Destrin (Fragment) OS=Gallus gallus GN=DSTN PE=4 SV=1
Q5ZL50	Q5ZL50_CHICK	37715	38673	40300	38134	41033	40408	39526	43183	41449	42128	42866	40765	39895	41635	39741	41010	39601	40952	40733	41169	41112	40515	41215	41846	1196.12	0	Profilin OS=Gallus gallus GN=RCJMB04_7m18 PE=2 SV=1
Q8UUR1	Q8UUR1_CHICK	37533	32926	34277	38098	33162	32609	30366	37289	37575	33074	31923	36195	31482	25508	29246	33162	32502	30367	36198	32262	38407	31354	35169	34241	3117.6	0	Clathrin heavy-chain (Fragment) OS=Gallus gallus GN=CHC PE=2 SV=1
F1NTL8	F1NTL8_CHICK	37420	35890	41862	38167	43213	36305	41277	38629	39527	37824	41338	34789	33212	31839	34108	34413	35596	37742	32311	34320	36462	35035	41357	37188	4928.64	0	Uncharacterized protein (Fragment) OS=Gallus gallus GN=VAMP2 PE=4 SV=1
Q5ZLR5	UCRI_CHICK	37182	40891	39319	38070	40126	40888	43790	33747	45798	34390	35876	35684	38499	36875	41337	38588	36524	42884	39526	33756	35320	37347	35859	38470	933.25	0	Cytochrome b-c1 complex subunit Rieske, mitochondrial OS=Gallus gallus GN=UQCRFS1 PE=1 SV=1
F1NXN8	F1NXN8_CHICK	36807	45836	43378	44988	43154	41362	49037	45255	45763	45071	46283	43762	31867	45038	41965	42205	37202	43313	39934	46105	47716	46243	44759	39232	922.5	0	Uncharacterized protein OS=Gallus gallus GN=NDUFS1 PE=4 SV=1
F1P1B7	F1P1B7_CHICK	36695	42260	36597	38510	36035	40215	37592	42307	39663	43470	38852	41054	37537	36596	39077	35813	36546	41089	39025	37568	37041	37061	38487	39713	1033.78	0	Uncharacterized protein OS=Gallus gallus GN=NAP1L4 PE=3 SV=1
Q5ZMK3	Q5ZMK3_CHICK	36653	45589	42076	38577	36731	38378	32648	37999	37802	34693	35315	31518	39917	40428	43627	39817	37206	38779	32926	31452	31146	30962	32502	32760	2165.65	0	Uncharacterized protein OS=Gallus gallus GN=SCCPDH PE=2 SV=1
Q5ZLD1	Q5ZLD1_CHICK	36576	38655	38828	37424	38018	32522	29381	30772	29466	28988	28665	28415	31395	33374	35986	36685	32489	34675	26856	27535	29489	26557	29559	31770	1310.22	0	Uncharacterized protein OS=Gallus gallus GN=FH PE=2 SV=1
H9KYP7	H9KYP7_CHICK	36491	31719	33211	28673	34904	27531	35612	35567	36495	32382	32216	34218	32154	29692	32769	31474	33948	31239	34131	29963	30918	32304	33925	33826	519.13	0	Uncharacterized protein (Fragment) OS=Gallus gallus GN=PSMA5 PE=4 SV=2
F1NAA5	F1NAA5_CHICK	36468	34582	33212	37769	30172	31090	31435	31507	28388	31174	31955	35917	31641	33998	33191	34077	31397	33747	34993	29736	31260	31482	33000	37006	1254.19	0	Uncharacterized protein OS=Gallus gallus GN=PGM2L1 PE=4 SV=2
F1NT57	F1NT57_CHICK	35919	28266	26702	26746	29301	31261	21364	24927	24228	20029	22102	22987	31090	24261	25879	26165	34188	26913	17015	27854	23209	22495	23964	24110	3065.23	0	Uncharacterized protein (Fragment) OS=Gallus gallus GN=LOC418169 PE=4 SV=1
E1BWD6	E1BWD6_CHICK	35785	33354	41036	43327	37975	37873	30993	32192	34032	33702	35184	32950	34064	32377	38851	38089	35190	32564	30956	32133	35151	31325	34464	36914	24873.1	0.0014	Uncharacterized protein OS=Gallus gallus PE=4 SV=2
R4GL78	R4GL78_CHICK	35529	28549	34914	28604	43942	60816	27299	35300	26676	33810	26704	27241	26354	20956	27317	27794	52102	38894	40693	22301	43544	26900	53462	34663	628.98	0	Platelet-activating factor acetylhydrolase IB subunit beta OS=Gallus gallus GN=PAFAH1B2 PE=4 SV=1
P16527	MARCS_CHICK	35291	23725	25199	28311	30073	30152	29514	36468	25237	18947	60062	49371	33090	21278	25905	27117	42710	30977	34682	39176	40563	29476	36147	27870	1163.75	0	Myristoylated alanine-rich C-kinase substrate OS=Gallus gallus GN=MARCKS PE=1 SV=2
F1NLT8	F1NLT8_CHICK	35050	36217	37402	35442	33794	32433	31648	33415	31753	34820	32650	31569	34895	33635	34943	34500	32561	40601	31831	32060	30879	31644	30789	31978	4832.49	0	Uncharacterized protein (Fragment) OS=Gallus gallus GN=ARHGDIB PE=4 SV=1
D5M8S2	D5M8S2_CHICK	34896	32947	32647	31943	33600	31105	35958	33791	32316	38312	36303	34892	32280	33046	32635	36985	34676	32837	33018	34101	36710	35295	37360	37308	864.5	0	DJ-1 OS=Gallus gallus GN=DJ-1 PE=2 SV=1
F1NSJ2	F1NSJ2_CHICK	34776	32800	33142	32054	32201	34527	37791	36842	35647	35502	35239	37740	33730	33358	33477	35261	33262	34025	36335	35223	35177	35392	37052	36441	2497.54	0	Uncharacterized protein OS=Gallus gallus GN=ACOT7 PE=4 SV=2
Q5ZJ54	TCPZ_CHICK	34767	33887	33803	32853	30703	32906	35585	33878	34310	35224	33792	31930	32547	31505	33539	33462	29334	34620	33336	32341	31457	34667	32357	33738	60897.2	0	T-complex protein 1 subunit zeta OS=Gallus gallus GN=CCT6 PE=1 SV=3
F1NBS9	F1NBS9_CHICK	34516	41422	42843	40448	47757	51790	56611	52711	61847	58901	50415	48869	51477	34290	45158	39933	50925	49343	53318	53429	48790	46098	52226	51645	1261.15	0	Uncharacterized protein OS=Gallus gallus GN=VAT1 PE=4 SV=2
F1NGM0	F1NGM0_CHICK	33758	42163	34808	35063	29888	43033	30648	49763	60516	67902	22428	51664	31548	32396	42301	42453	40487	33441	47786	51514	27213	56283	42208	45328	5300.07	0	Uncharacterized protein OS=Gallus gallus GN=EHD3 PE=4 SV=1
F1P1J7	F1P1J7_CHICK	33710	30141	35210	33779	39265	32436	35373	34971	29097	45001	26522	27617	34809	37568	40882	34036	28178	32546	30731	28995	30154	27844	31152	33273	1788.32	0	Mitogen-activated protein kinase (Fragment) OS=Gallus gallus GN=CAMK2G PE=4 SV=1
F1NIQ4	F1NIQ4_CHICK	33543	34139	26489	32929	28311	35902	42769	35262	25566	36585	41348	35748	39428	40984	33353	36912	29750	38268	37323	38481	42236	34077	38045	30602	2165.21	0	Uncharacterized protein (Fragment) OS=Gallus gallus GN=TOM1L2 PE=4 SV=1
F1NSC1	F1NSC1_CHICK	33495	31449	33514	33207	30358	37689	34269	32759	33167	37359	34633	35874	32889	33474	33263	37757	32487	34069	35680	36201	31978	38491	32171	33500	2512.04	0	Uncharacterized protein OS=Gallus gallus GN=ATP5F1 PE=4 SV=2
Q90ZG0	Q90ZG0_CHICK	33320	24984	29564	35612	37379	24756	27830	37923	33790	23847	34759	31239	32644	22032	25524	25263	30992	28520	29999	30814	39260	29601	36823	36223	9321.66	0	Peptidyl-prolyl cis-trans isomerase OS=Gallus gallus GN=FKBP12 PE=2 SV=1
F1N9Q2	F1N9Q2_CHICK	33301	28475	33395	25996	36330	34889	34754	29574	24121	31276	27514	24556	28627	24695	34045	29008	34440	32796	24580	24101	24976	33321	26215	33479	63288.9	0	Lactoylglutathione lyase (Fragment) OS=Gallus gallus GN=GLO1 PE=3 SV=2
B0LVG0	B0LVG0_CHICK	33071	36737	32933	31795	34217	48419	28487	35057	36960	33992	33826	34911	28188	34047	27489	30859	31400	27173	31576	32956	35332	28854	35157	33752	738.86	0	Microtubule-associated protein OS=Gallus gallus GN=MAPT PE=2 SV=1
Q5ZHZ0	DX39B_CHICK	33025	36368	34172	38383	32125	34435	33628	38217	36073	31434	37007	32293	37575	32737	36392	35842	32654	34281	36456	36010	39589	37050	37772	34479	632.3	0	Spliceosome RNA helicase DDX39B OS=Gallus gallus GN=DDX39B PE=2 SV=1
F1NQC3	F1NQC3_CHICK	33010	29998	39677	43280	39053	36032	48229	28727	43948	42683	37865	39198	36754	39633	29791	38285	47532	48533	29331	41069	44312	46206	36264	30389	1637.84	0	Glutamine synthetase OS=Gallus gallus GN=GLUL PE=3 SV=2
Q5F4A3	AN32E_CHICK	32949	31394	29332	29750	26816	30733	31875	30799	29449	32777	28165	32054	29537	30510	28481	30703	27106	30046	30531	31014	29856	33905	30700	31840	7071.07	0.0052	Acidic leucine-rich nuclear phosphoprotein 32 family member E OS=Gallus gallus GN=ANP32E PE=2 SV=1
F1N8J8	F1N8J8_CHICK	32592	28449	28729	30106	29318	28883	32551	26732	27544	29259	33402	28119	32538	29421	30540	29979	30494	31653	30603	30283	33437	26766	30484	29329	766.57	0	Uncharacterized protein (Fragment) OS=Gallus gallus GN=CRIP2 PE=4 SV=2
Q5F3N1	PIMT_CHICK	32530	33075	34904	34355	33998	32245	32196	33323	29152	30657	33814	29925	30405	34270	34073	32197	33340	32457	29582	29377	34031	30122	31082	30835	11634.9	0	Protein-L-isoaspartate(D-aspartate) O-methyltransferase OS=Gallus gallus GN=PCMT1 PE=2 SV=3
P24367	PPIB_CHICK	32387	32803	33402	33833	34449	34478	33347	35958	35073	35631	38506	34729	36055	35921	35353	36395	34458	35613	35037	35038	36504	32012	36583	34510	4742.54	0	Peptidyl-prolyl cis-trans isomerase B OS=Gallus gallus GN=PPIB PE=2 SV=1
E1C4C0	E1C4C0_CHICK	32182	24995	20074	22680	21532	24853	47666	26141	27137	37819	26203	35526	27301	29826	27663	27329	27168	29979	36682	35019	28232	56149	22862	33551	2831.17	0.0014	Acyl carrier protein OS=Gallus gallus GN=NDUFAB1 PE=3 SV=2
E1BUZ0	E1BUZ0_CHICK	31986	24561	26386	23900	25742	29073	30116	28138	25194	30493	32507	29407	35220	34205	29361	28628	34504	30879	31509	29451	29759	32697	30973	26507	1697.54	0	Uncharacterized protein OS=Gallus gallus GN=NDUFV2 PE=4 SV=2
E1C2R3	E1C2R3_CHICK	31902	34056	28309	29411	25389	33388	38352	39525	39279	53274	31028	44620	30121	35335	25666	32251	36963	26813	42957	37329	29159	48414	30949	45053	970.19	0	Tetraspanin OS=Gallus gallus GN=TSPAN2 PE=3 SV=1
P62207	PP1B_CHICK	31895	31269	32513	36116	28754	27990	30854	30363	29150	29506	30242	28309	29430	29316	29545	29288	29317	35910	38411	30843	32259	32786	30495	32771	3920.79	0	Serine/threonine-protein phosphatase PP1-beta catalytic subunit OS=Gallus gallus GN=PPP1CB PE=1 SV=3
P14781	CNTN1_CHICK	31857	28433	33108	34431	31474	34176	37974	37472	41953	36241	32726	40754	29848	26554	28840	32283	31294	32672	30865	31503	29588	31283	30003	32158	5868.06	0	Contactin-1 OS=Gallus gallus GN=CNTN1 PE=1 SV=1
P21566	COF2_CHICK	31744	30817	31894	31691	33864	31554	31673	31568	29748	30189	31682	30625	31047	33225	32617	31588	31536	32860	30987	33290	31826	32404	32012	30543	4448.56	0	Cofilin-2 OS=Gallus gallus GN=CFL2 PE=1 SV=2
Q71SF9	Q71SF9_CHICK	31696	31915	33402	30125	32182	34104	40470	32123	33813	38440	32665	28931	35139	30794	35725	32794	33061	36004	34458	33022	32683	35295	33896	33852	3093.52	0	Collapsin response mediator protein-4A (Fragment) OS=Gallus gallus GN=CRMP4A PE=2 SV=1
E1C6P4	E1C6P4_CHICK	31506	29572	32292	32282	33519	30983	33900	40133	38388	37911	39306	40036	31291	28435	33163	32607	33952	31263	34818	33003	37748	28097	37149	39911	1874.97	0	Uncharacterized protein OS=Gallus gallus GN=TPPP PE=4 SV=1
F1N861	F1N861_CHICK	31223	33386	29339	30209	22906	33873	30640	33342	31255	30562	28776	36805	32323	26534	32269	33531	25755	33281	32735	29971	30337	33623	30405	32899	5834.17	0	Uncharacterized protein OS=Gallus gallus GN=LOC100857565 PE=4 SV=2
E1BZH3	E1BZH3_CHICK	31123	31832	29011	27502	27243	28733	33204	32856	30336	36332	31344	29914	30334	29911	30575	30466	31415	35633	33801	31121	32074	35193	31601	30584	2276.28	0	Uncharacterized protein OS=Gallus gallus GN=VAT1L PE=4 SV=1
Q5ZMP6	AP2M1_CHICK	31088	30561	29666	29921	28871	29423	31401	29698	32049	30769	29719	29080	27602	28825	29049	28745	29134	28775	30249	29542	29981	29512	27807	29483	7412.9	0	AP-2 complex subunit mu OS=Gallus gallus GN=AP2M1 PE=2 SV=1
Q7ZTS9	Q7ZTS9_CHICK	30927	28965	33409	31343	35273	33115	34294	34967	34734	29974	34900	30962	33422	25105	31205	30846	31736	30500	31315	33022	36074	31957	35600	32097	1042.64	0	Dimethylarginine dimethylaminohydrolase I OS=Gallus gallus PE=2 SV=1
F1NDE7	F1NDE7_CHICK	30875	30683	22115	21151	23213	22984	22943	28770	29777	28831	20566	29061	22767	24453	26110	24993	24223	25644	26612	30191	19608	30989	25265	28137	1242.1	0	Uncharacterized protein OS=Gallus gallus GN=PMP2 PE=3 SV=2
D0VX26	D0VX26_CHICK	30817	31252	34137	35608	36890	37158	34681	34242	32892	33184	36974	32104	33870	33401	35109	32755	34420	32584	33298	33376	36543	30497	33839	35288	1168.08	0	Mitochondrial cytochrome c1, heme protein OS=Gallus gallus PE=1 SV=1
F1P3U1	F1P3U1_CHICK	30279	27054	40544	40252	33519	33959	25161	24200	24062	18838	34657	25360	33877	34007	25169	25619	31501	23445	27404	22530	27966	20220	29383	30781	5255.31	0.0088	Uncharacterized protein OS=Gallus gallus GN=IMMT PE=4 SV=1
Q5ZM75	Q5ZM75_CHICK	30257	27877	28834	28570	26850	29144	26310	22997	25041	27367	24184	24402	29892	28019	28919	31719	28141	29070	30702	26687	26941	28389	24754	24558	638.94	0	Uncharacterized protein OS=Gallus gallus GN=RCJMB04_2o24 PE=2 SV=1
P07630	CAH2_CHICK	30140	28386	30616	30469	29757	30130	24529	25412	27929	28849	27241	29492	26491	25235	28007	26824	28213	24579	24441	24863	27718	27303	27986	31017	890.88	0	Carbonic anhydrase 2 OS=Gallus gallus GN=CA2 PE=2 SV=3
Q5ZHX1	RAP1B_CHICK	29664	28632	27500	27062	27341	29277	26054	28051	27735	36011	30151	25234	28462	29475	24537	33447	30256	24400	26071	29193	29533	28447	27828	23854	12753.1	0	Ras-related protein Rap-1b OS=Gallus gallus GN=RAP1B PE=2 SV=1
E1C3C6	E1C3C6_CHICK	29598	25693	28624	30442	32137	19968	35356	36993	27600	29417	33172	27906	32276	20106	34859	26772	31435	27685	30918	30379	34240	29882	29831	33034	861.42	0	Uncharacterized protein OS=Gallus gallus GN=ATP6V1G1 PE=4 SV=1
F1N823	F1N823_CHICK	29482	32599	30977	33248	32546	33466	33536	31849	32118	30174	37803	33299	32579	31550	34499	36663	32452	28506	29972	33297	35647	32614	33569	33669	46522.9	0	Uncharacterized protein (Fragment) OS=Gallus gallus GN=PDHB PE=4 SV=1
Q5F426	Q5F426_CHICK	29211	23612	26958	23427	21192	32036	23183	25959	23285	22111	25211	32371	26018	21624	26351	23171	24827	24547	24033	26795	20439	25089	25070	26346	7969.81	0	Pyruvate dehydrogenase E1 component subunit alpha OS=Gallus gallus GN=PDHA1 PE=2 SV=1
P13590	NCAM1_CHICK	29198	29279	31085	30370	32356	29770	28285	30476	30205	29892	28968	27546	28441	28378	29164	29092	32530	31158	29473	32360	28726	30051	26487	26107	1544.34	0	Neural cell adhesion molecule 1 OS=Gallus gallus GN=NCAM1 PE=1 SV=3
Q1KME6	RAB6A_CHICK	28697	27646	28809	26537	26926	28127	29519	28089	27459	30389	27844	28208	28088	27826	31137	28337	28873	33153	28146	27543	27958	30371	30215	29557	938.14	0	Ras-related protein Rab-6A OS=Gallus gallus GN=RAB6A PE=2 SV=3
Q5ZIQ5	Q5ZIQ5_CHICK	28656	23204	24222	21327	20346	20832	21305	18942	19282	20983	23601	20981	21554	25321	26452	27003	23862	25697	19685	20763	20482	21412	22449	23090	2074.4	0	Uncharacterized protein OS=Gallus gallus GN=RCJMB04_24e8 PE=2 SV=1
F5HN09	F5HN09_CHICK	28487	26063	27798	24552	23966	28373	28666	25963	25528	27353	25997	26560	25757	27928	25909	26623	25185	26841	25133	25512	24021	25471	25355	29142	658.4	0	Syntaxin 1B-2 OS=Gallus gallus GN=syx1B PE=2 SV=1
R4GGZ2	R4GGZ2_CHICK	28432	31008	30291	31539	31703	32468	30879	32755	32161	31142	32358	30932	30670	33309	29951	31613	31283	29878	31111	32705	35545	31372	33363	31962	2293.85	0	Uncharacterized protein OS=Gallus gallus GN=NDUFA4 PE=4 SV=1
P01038	CYT_CHICK	28352	25231	22862	23604	30987	25382	31036	35323	34953	29722	32409	29902	27058	26645	33251	25159	27622	29065	32457	30781	35901	33366	33720	35342	523.19	0	Cystatin OS=Gallus gallus PE=1 SV=2
Q90965	RAB2A_CHICK	28320	26473	27092	27313	26712	25626	23959	25728	25937	26519	23644	23419	24130	24420	25499	24904	25389	26131	25500	24037	25630	24911	25194	26701	1001.83	0	Ras-related protein Rab-2A OS=Gallus gallus GN=RAB2A PE=2 SV=1
E1BZY8	E1BZY8_CHICK	28309	26388	25718	27971	23568	28583	31815	26406	24006	30089	29647	28690	28353	30493	28376	28466	26912	26668	28114	29556	28746	30596	27393	27685	529.98	0	Uncharacterized protein (Fragment) OS=Gallus gallus PE=4 SV=2
Q5ZKJ9	Q5ZKJ9_CHICK	28248	29699	29233	27505	27781	29706	32963	31096	31100	32211	31649	28768	26974	28543	28821	28910	29540	30443	31117	30631	31091	32690	31020	30258	5730.85	0	Uncharacterized protein OS=Gallus gallus GN=ATP6V1E1 PE=2 SV=1
Q5ZK81	Q5ZK81_CHICK	28227	44668	36187	28642	39104	37642	34697	29515	24249	31553	14706	37891	30791	51257	32775	17586	53578	28040	53174	39159	28898	19892	30190	36072	864.05	0	Uncharacterized protein OS=Gallus gallus GN=RCJMB04_12i19 PE=2 SV=1
F1P463	F1P463_CHICK	28223	34187	32592	30830	31399	34815	40097	32911	35892	39842	33684	29737	32708	33538	34704	34486	34320	34997	39943	37550	36436	32726	34137	32281	3224.42	0.0027	Uncharacterized protein OS=Gallus gallus GN=CNDP2 PE=4 SV=1
F1NFS0	F1NFS0_CHICK	28204	30198	30357	31667	33407	28791	29605	31686	31184	28809	30759	28259	30445	27909	30862	27172	33352	29553	29739	28530	32204	27612	31074	28738	1756.61	0	Elongation factor 2 (Fragment) OS=Gallus gallus GN=EEF2 PE=4 SV=2
F1NS42	F1NS42_CHICK	28011	26140	23266	23002	24436	24073	33037	33002	22821	34206	28292	30316	25575	27887	27102	29989	24665	25950	24841	27175	28058	35495	28833	28722	17021.8	0	Uncharacterized protein (Fragment) OS=Gallus gallus GN=GAD2 PE=3 SV=2
F1NVL5	F1NVL5_CHICK	27714	18688	26968	26509	24104	26310	23710	27307	27686	29964	27707	28362	24689	18166	24992	27691	25446	22842	25868	24731	26099	28265	27075	28902	787.33	0	Uncharacterized protein (Fragment) OS=Gallus gallus GN=SEP-05 PE=4 SV=2
P42324	HPCL1_CHICK	27698	19062	19717	21186	25767	23226	20315	23075	22102	21208	24025	19069	23029	21789	18521	21319	24366	23648	25705	21327	26137	26706	24573	21137	1271.61	0	Hippocalcin-like protein 1 OS=Gallus gallus GN=HPCAL1 PE=1 SV=2
E1BUZ5	E1BUZ5_CHICK	27589	22938	32318	21686	23164	32095	31946	30330	31983	31210	33374	34305	31723	21156	19237	23116	18794	21803	32182	29236	21150	30934	34187	37553	3088.18	0	Uncharacterized protein (Fragment) OS=Gallus gallus GN=RPLP2 PE=3 SV=2
P07032	ACYP1_CHICK	27511	28486	27677	27853	29095	27552	19773	21227	19861	20877	22042	17432	24874	27241	24354	25795	27827	28352	21123	19708	28395	26674	27387	18780	2009.72	0	Acylphosphatase-1 OS=Gallus gallus GN=ACYP1 PE=1 SV=2
E1BTT4	E1BTT4_CHICK	27464	32573	28262	28940	27149	30071	30947	27089	27751	27803	26389	26901	29592	34212	32446	31426	25849	33883	27549	29575	24719	29525	25611	26551	1935.45	0	Uncharacterized protein OS=Gallus gallus GN=HADHB PE=3 SV=1
F1NH23	F1NH23_CHICK	27293	31472	19546	20488	16746	24850	23343	21334	17608	25115	24874	20223	23305	34871	21696	29888	19789	30344	21395	25630	18109	23993	25257	19873	2173	0	Reticulon OS=Gallus gallus GN=RTN1 PE=4 SV=1
F1P010	F1P010_CHICK	27139	30764	27136	30128	24141	27718	27467	26400	28978	26193	24399	29537	28701	26777	26690	24074	26193	27749	30241	28260	23731	31232	26791	28705	1492.3	0	Uncharacterized protein (Fragment) OS=Gallus gallus GN=ARPC4 PE=4 SV=2
D0VX30	D0VX30_CHICK	27088	30539	30321	31079	33192	31538	29481	32998	32515	29701	32061	28460	28161	28740	27684	28502	29932	25849	29702	29176	31542	28623	30179	30279	2817.71	0	Cytochrome b-c1 complex subunit 7 OS=Gallus gallus PE=1 SV=1
E1BW98	E1BW98_CHICK	26677	25387	25772	25759	25458	25310	28283	24963	24706	25465	22606	30219	22421	22075	24636	25061	26194	25009	25705	28922	25340	22093	21534	25143	681.96	0	Uncharacterized protein OS=Gallus gallus GN=GNB4 PE=4 SV=2
F1P011	F1P011_CHICK	26386	18365	24933	21394	22551	16741	17230	18214	20795	15936	25333	16805	18204	17401	18272	20307	20685	25535	18280	17123	19378	21049	19996	21215	3594.65	0	Uncharacterized protein OS=Gallus gallus GN=CAMK2A PE=4 SV=2
F1NH08	F1NH08_CHICK	26080	26479	22621	23126	21842	23511	14356	20081	22137	21359	20145	24803	25503	19789	25990	21113	26454	22999	20100	20577	20684	20472	22744	24710	743.39	0	Uncharacterized protein OS=Gallus gallus GN=UGT8 PE=3 SV=1
Q05744	CATD_CHICK	25962	26450	25896	27134	22133	27069	23279	21695	20774	25707	23176	23696	24908	24846	26216	28382	25960	25470	21314	23604	21193	21516	21993	21637	921.09	0	Cathepsin D OS=Gallus gallus GN=CTSD PE=1 SV=1
F1N9D3	F1N9D3_CHICK	25771	25076	25457	24760	26589	27540	25532	26845	23179	25947	25029	25986	23947	28317	26681	28059	25476	25103	28702	32227	24970	25604	27455	25661	3440.98	0	Uncharacterized protein (Fragment) OS=Gallus gallus PE=4 SV=1
F1NUT5	F1NUT5_CHICK	25729	28695	28350	29787	27707	27832	27687	26344	23634	33707	30767	23230	30006	32397	34292	30482	28909	32082	28643	25442	28053	23033	24127	31516	17439.3	0	Adenosylhomocysteinase OS=Gallus gallus GN=AHCYL1 PE=3 SV=2
Q5ZMN3	PHB2_CHICK	25630	26083	24196	23238	22567	26290	26162	22170	23371	23738	24543	26129	25116	25404	25144	24621	23921	26052	24544	24302	22033	29564	22916	24488	855.87	0	Prohibitin-2 OS=Gallus gallus GN=PHB2 PE=2 SV=1
F1NBW2	F1NBW2_CHICK	25609	23903	24862	21077	20774	16549	17156	16544	20872	17996	16002	16740	17542	17448	19616	21336	18947	16233	18476	19905	18357	15879	19750	24605	15883	0	Uncharacterized protein OS=Gallus gallus GN=LOC100859311 PE=3 SV=1
Q5ZMH8	Q5ZMH8_CHICK	25263	27312	24670	19584	24777	27167	10097	12432	13135	8029	12331	11271	24067	25961	12167	19742	27543	29102	12750	12003	12405	12012	12294	14233	4193	0	Uncharacterized protein OS=Gallus gallus GN=NANS PE=2 SV=1
Q5ZKU5	RAB14_CHICK	25227	25728	25664	28054	27783	25895	23756	29233	26527	24970	27780	26678	25416	23847	24391	25304	26183	25165	25377	26050	28556	23022	26337	25315	1488.65	0	Ras-related protein Rab-14 OS=Gallus gallus GN=RAB14 PE=2 SV=3
H9KZN4	H9KZN4_CHICK	25190	29105	25380	27633	22915	24864	28720	28784	25253	29323	27038	24319	27114	29678	27934	28276	24448	29066	26653	28801	26778	25774	24799	24949	2091.42	0	Uncharacterized protein OS=Gallus gallus GN=HK2 PE=3 SV=2
R4GG15	R4GG15_CHICK	25180	19016	12056	16165	21644	20060	17002	11630	14206	18886	24331	29741	16800	16887	33403	15105	21799	26479	18505	16095	18548	18355	19252	15609	566.91	0	Uncharacterized protein OS=Gallus gallus GN=LOC100858165 PE=4 SV=1
Q71SG4	Q71SG4_CHICK	24650	23412	24971	23359	23901	19709	20429	18605	23385	20072	19943	18228	21075	18532	23366	20892	22387	22752	20873	18577	22772	17539	21169	24621	4665.28	0	Collapsin response mediator protein-1A OS=Gallus gallus GN=CRMP1A PE=2 SV=1
F1NT28	F1NT28_CHICK	24548	24869	24063	25673	25996	21111	22167	20608	22725	20587	21599	20345	22251	22413	27587	23283	24292	23523	22042	22248	21540	20059	22655	21593	1289.61	0	Uncharacterized protein (Fragment) OS=Gallus gallus GN=PPA1 PE=4 SV=1
H9L340	H9L340_CHICK	24143	16534	21127	20149	25499	20062	19354	23465	25429	16330	35241	27261	17148	6778	15669	14481	19651	17335	16443	19050	19792	20245	21279	23333	1941.64	0	ATP synthase subunit beta (Fragment) OS=Gallus gallus GN=ATP5B PE=3 SV=2
E1BRI3	E1BRI3_CHICK	24011	26996	25174	24577	23616	24762	24986	26881	24254	28258	28890	27011	25048	26506	24039	26163	25504	24088	25994	24276	28699	28706	27172	27508	17498	0	Uncharacterized protein OS=Gallus gallus GN=ALDH5A1 PE=3 SV=2
P84173	PHB_CHICK	23949	24640	24432	24640	26325	24732	26192	25473	25613	21199	28097	25923	24376	19892	24676	24970	24594	26103	23497	23690	26622	23567	24891	24464	5089.97	0	Prohibitin OS=Gallus gallus GN=PHB PE=1 SV=1
P48463	PP2AA_CHICK	23866	23252	23559	23818	26569	24414	23783	23764	24831	21943	23568	23842	23609	20303	23809	18641	23193	24471	22651	23706	22021	23180	22895	25151	1587.48	0	Serine/threonine-protein phosphatase 2A catalytic subunit alpha isoform OS=Gallus gallus GN=PPP2CA PE=2 SV=1
F1NYC4	F1NYC4_CHICK	23522	22936	24134	22769	24169	21761	22422	19765	23629	24533	22427	22139	24558	22388	27771	25296	22441	23565	23892	22993	17914	22159	22822	21535	12517.7	0	Uncharacterized protein (Fragment) OS=Gallus gallus GN=CLTCL1 PE=4 SV=1
E1BZY3	E1BZY3_CHICK	23314	21060	26971	28933	22129	23318	24078	23673	26237	26871	25067	23070	22176	16007	21734	22505	23756	21960	26583	24551	24515	23723	24988	28484	549.34	0	Uncharacterized protein (Fragment) OS=Gallus gallus GN=A2LD1 PE=4 SV=2
E1BZ03	E1BZ03_CHICK	23083	17824	21712	17553	19136	15520	18216	15684	17533	15736	19099	14954	17546	15534	22800	13259	12961	20721	20244	20361	15974	20535	17714	13968	3763.52	0.0088	Adenylyl cyclase-associated protein OS=Gallus gallus GN=CAP2 PE=3 SV=1
P09572	AT1A1_CHICK	22962	17874	34363	26197	46142	41759	33909	55905	51857	28525	46074	25964	45513	12948	42019	19478	57982	32699	44030	34608	56249	25115	44022	28672	688.86	0	Sodium/potassium-transporting ATPase subunit alpha-1 OS=Gallus gallus GN=ATP1A1 PE=2 SV=1
Q00546	TENR_CHICK	22931	20391	22406	23486	21843	20386	20359	22328	25491	21173	19320	21872	20084	13980	21258	20990	20974	20548	18041	17156	18172	17523	20862	19852	3410.82	0	Tenascin-R OS=Gallus gallus GN=TNR PE=1 SV=1
R4GJI5	R4GJI5_CHICK	22864	30337	28633	38669	23944	28105	26292	27451	34369	32714	21834	33825	21385	27210	27253	22809	22739	25620	23711	36996	25206	24197	25777	27213	2485.74	0	Uncharacterized protein OS=Gallus gallus GN=Gga.12343 PE=3 SV=1
Q5ZIT5	RAB10_CHICK	22850	22937	26524	23686	27097	22874	21872	25229	23701	22467	22694	23418	23683	23844	24508	22090	24610	23880	22968	23666	23042	22046	23996	23532	911.09	0	Ras-related protein Rab-10 OS=Gallus gallus GN=RAB10 PE=2 SV=1
O57660	O57660_CHICK	22827	26488	21129	28374	22224	20902	18067	26102	21690	19891	18333	23753	20492	20526	21578	22185	21042	24412	20897	22939	23003	16505	23737	21945	1172.28	0	CFR-associated protein p70 OS=Gallus gallus PE=2 SV=1
F1NTK1	F1NTK1_CHICK	22776	20828	24597	22470	21249	22768	18790	15170	16837	15248	26885	19685	24652	19149	25173	26740	23008	22270	18774	20983	24660	20199	20770	20181	592.48	0	Phosphoserine aminotransferase OS=Gallus gallus GN=PSAT1 PE=3 SV=2
Q90879	UB2V1_CHICK	22740	24109	21427	20547	19662	20735	24661	24844	22300	25337	23068	24609	26141	27205	22514	24773	22958	25930	22532	21602	25333	25184	21265	22078	2723.12	0	Ubiquitin-conjugating enzyme E2 variant 1 OS=Gallus gallus GN=UBE2V1 PE=2 SV=2
Q8UWG6	Q8UWG6_CHICK	22734	18656	22748	22864	25684	18916	19368	24087	22313	18945	23075	19748	20804	16019	21714	22450	23571	19654	20520	16841	22416	18408	19458	21453	21159.5	0	Mitogen-activated protein kinase OS=Gallus gallus PE=2 SV=1
E1C5R3	E1C5R3_CHICK	22553	22462	22983	22685	22156	22291	27466	22792	23136	21516	21606	20381	24868	25737	26781	23651	25319	26450	23168	25102	25215	24829	22406	20704	591.04	0	Uncharacterized protein OS=Gallus gallus GN=NEFL PE=3 SV=2
E1C6D1	E1C6D1_CHICK	22532	21619	23035	21828	22305	21120	21517	21841	21158	21662	24330	21661	21100	22246	21759	22958	23812	22250	21567	21724	21756	20540	22666	21961	17140.7	0	Microtubule-associated protein OS=Gallus gallus GN=MAP2 PE=4 SV=2
Q5F405	Q5F405_CHICK	22495	18978	17425	17447	15895	19898	22620	17154	17579	23620	23655	18925	20548	20807	19737	22306	20519	22169	21817	19790	20969	23655	19374	18894	750.9	0	Uncharacterized protein OS=Gallus gallus GN=RCJMB04_3o20 PE=2 SV=1
P08110	ENPL_CHICK	22320	23338	22740	23829	24255	23390	19725	24684	20652	24313	27365	22832	22479	23414	23902	27577	26191	24602	20496	19967	26190	20108	22827	22328	1900.2	0	Endoplasmin OS=Gallus gallus GN=HSP90B1 PE=1 SV=1
Q90955	TEBP_CHICK	22205	19591	16082	21688	21593	16039	17251	19387	20064	19764	17623	18745	20771	16015	19186	19690	18534	19594	18551	16212	20660	15860	19023	19305	810.96	0	Prostaglandin E synthase 3 (Fragment) OS=Gallus gallus GN=PTGES3 PE=1 SV=1
F1NHH1	F1NHH1_CHICK	22165	24538	26213	25813	23574	26989	14280	13927	13544	14598	15539	15186	24498	25912	27295	25425	28134	25667	22381	16831	15274	12496	13541	14942	38672.3	0	Uncharacterized protein OS=Gallus gallus GN=CSTB PE=4 SV=2
F1NT40	F1NT40_CHICK	22135	19239	19862	24231	24616	20091	19380	24368	22818	19097	25428	24059	19560	15265	22119	15573	22189	21869	21464	17427	24593	15632	18765	23052	1531.55	0.0052	Uncharacterized protein OS=Gallus gallus GN=SAR1A PE=3 SV=1
E1BZS2	E1BZS2_CHICK	21911	28292	20671	23922	21724	23245	22639	28603	27092	27624	27819	28460	27409	22767	25605	31318	30762	22992	27135	18180	26424	28233	20516	23067	2836.27	0	Uncharacterized protein OS=Gallus gallus GN=NAP1L1 PE=3 SV=1
F1P455	F1P455_CHICK	21866	22920	21037	21006	21665	22212	24223	21877	25242	19571	19825	24002	24487	22966	24573	19745	22595	24484	19956	22538	20685	22725	26133	18669	34839.5	0	Uncharacterized protein OS=Gallus gallus GN=NPEPPS PE=4 SV=2
135	CRA	21841	19408	20728	13654	21629	22427	18180	15399	20785	32288	25593	36052	24644	21316	20548	16921	19221	18090	24140	17606	20555	19602	14336	15261	988.85	0	hCP1609934.2 keratin 1 (epidermolytic hyperkeratosis) [Homo sapiens (contaminant)]
E1C9H8	E1C9H8_CHICK	21776	26878	25027	26943	22595	22386	21743	24771	23588	23950	22251	22585	22704	22203	22581	23843	22396	21823	22677	22573	23762	21620	23206	21336	576.36	0	Uncharacterized protein OS=Gallus gallus GN=LOC100858827 PE=4 SV=1
E1C7W7	E1C7W7_CHICK	21766	22762	19660	23253	14988	24363	21372	24137	20803	20340	21031	24114	24714	17453	23049	21634	19800	21525	21138	23950	21438	22774	21631	20889	992.41	0	Transgelin OS=Gallus gallus GN=TAGLN3 PE=3 SV=1
F1NZY9	F1NZY9_CHICK	21742	24179	20014	18025	15669	22177	19877	17564	18963	19919	17754	20245	22807	21833	24229	15703	21125	21326	21601	18413	14085	21404	16755	21600	1388.2	0	NADH-cytochrome b5 reductase OS=Gallus gallus GN=CYB5R3 PE=3 SV=1
P84172	EFTU_CHICK	21663	20365	18957	18519	17892	20656	18959	21172	18979	18069	17547	16140	21384	22638	19145	21329	19190	21735	18812	18145	20453	19098	18196	16265	3918.02	0	Elongation factor Tu, mitochondrial (Fragment) OS=Gallus gallus GN=TUFM PE=1 SV=1
R4GGQ4	R4GGQ4_CHICK	21597	23085	26332	24595	27053	21015	19815	24459	24486	20467	18195	21170	17768	17544	21576	17886	18725	20163	17892	18287	19789	17784	20317	23522	56127.6	0	Uncharacterized protein OS=Gallus gallus GN=TIMM13 PE=4 SV=1
F1NIL3	F1NIL3_CHICK	21597	20240	21068	18654	18809	21726	20345	17169	18626	18678	17220	19370	19888	21772	21204	18733	19164	19611	20026	20504	18026	23296	17292	20873	836.66	0	Uncharacterized protein (Fragment) OS=Gallus gallus GN=ATP5L PE=4 SV=2
F1NPX5	F1NPX5_CHICK	21437	19024	21583	23313	21085	20183	19980	19060	21141	19787	22597	20231	20403	18967	20869	21954	19764	19569	22118	20687	22420	21248	21544	20284	981.5	0	Uncharacterized protein (Fragment) OS=Gallus gallus GN=SH3BGRL PE=4 SV=2
P02789	TRFE_CHICK	21330	20718	21714	21873	21603	26764	27130	28983	31655	31357	21812	22755	25671	21514	23789	20966	26764	18765	25536	28297	28747	27070	26501	23816	4660.19	0	Ovotransferrin OS=Gallus gallus PE=1 SV=2
Q90734	ACTN4_CHICK	21265	18766	20114	20993	22071	20442	19011	20680	19939	16929	23062	22849	20352	15308	16824	16590	22867	17996	20106	20918	22653	19212	22973	23872	6131.73	0.0052	Alpha-actinin-4 OS=Gallus gallus GN=ACTN4 PE=1 SV=1
Q05713	CRYAB_CHICK	20997	15684	21594	16360	19552	23550	25233	34063	47689	47456	30392	29886	19603	15379	23983	17613	28074	20026	27637	34407	27433	36237	36480	38046	8730.85	0	Alpha-crystallin B chain OS=Gallus gallus GN=CRYAB PE=2 SV=2
Q90705	EF2_CHICK	20978	21355	21292	18019	23365	22173	20023	15844	19228	11018	14569	16540	18614	16441	22256	13910	17000	16730	16453	18941	15538	11241	19159	16373	1379.62	0	Elongation factor 2 OS=Gallus gallus GN=EEF2 PE=1 SV=3
E1BZG4	E1BZG4_CHICK	20919	13833	18560	16818	16502	20817	27860	23688	28168	33979	21880	22147	23843	18905	22218	27412	23721	23984	31890	28475	30354	30758	28892	24701	5777.03	0	Uncharacterized protein OS=Gallus gallus GN=EEF1D PE=3 SV=2
F1NNF7	F1NNF7_CHICK	20829	21149	19968	20830	20405	22038	16483	16945	16540	16133	20877	17199	16605	19044	16769	16897	17683	18461	17316	16306	20656	23767	16388	21533	2970.66	0	Succinate dehydrogenase [ubiquinone] iron-sulfur subunit, mitochondrial OS=Gallus gallus GN=SDHB PE=3 SV=1
F1NT93	F1NT93_CHICK	20726	21945	21507	21524	20289	19895	19878	24099	20409	23964	23012	20435	19653	19911	20324	21137	19393	19345	20890	22096	22135	16614	22141	21627	1546.36	0	Uncharacterized protein (Fragment) OS=Gallus gallus GN=C1H21ORF33 PE=4 SV=2
Q9PSQ5	Q9PSQ5_CHICK	20649	13909	25499	25233	18724	24035	17123	19458	19146	26151	27258	19876	24311	27608	18089	20278	13153	24992	18520	17816	25011	25688	20255	13688	62778.3	0	P60=60 kDa stress-related protein (Fragments) OS=Gallus gallus PE=1 SV=1
F1NN63	F1NN63_CHICK	20554	20717	21361	24577	23143	20610	23664	23629	23770	25486	24591	26135	23511	21461	21257	25315	23213	22232	25181	27423	23226	22470	31310	24717	2254.51	0	Uncharacterized protein OS=Gallus gallus GN=PGM1 PE=4 SV=1
E1C0F3	E1C0F3_CHICK	20497	20282	25601	22669	24714	21304	16075	21639	23398	17355	15326	19857	22807	17048	22731	17874	22067	20233	19414	21138	16650	14317	20550	20693	1795.29	0	Uncharacterized protein OS=Gallus gallus GN=RAB7A PE=3 SV=1
P60706	ACTB_CHICK	20468	16268	22117	18360	18919	24454	23354	19992	23632	24414	20216	20278	24261	19368	21841	22244	18742	22085	21422	22216	20276	20458	20518	23368	610.09	0	Actin, cytoplasmic 1 OS=Gallus gallus GN=ACTB PE=1 SV=1
P19439	GLRK_CHICK	20166	17247	25824	23076	20461	26837	21810	16961	24315	28221	17187	22782	26289	16357	27137	19466	36526	29621	18020	19580	25075	21984	18723	22165	1167.05	0	Probable glutamate receptor OS=Gallus gallus GN=KBP PE=1 SV=1
E1BT93	E1BT93_CHICK	20165	21203	20452	20518	21067	21089	20417	19043	19109	19232	21157	20973	19726	23920	21257	21218	19647	21416	18614	20080	19518	20927	19641	18582	3422.93	0	Uncharacterized protein (Fragment) OS=Gallus gallus GN=ALDH2 PE=3 SV=2
E1BZY9	E1BZY9_CHICK	20164	25980	21479	21414	30495	28339	31126	27086	30425	30719	30315	34787	19532	23194	22716	25623	24802	24262	24950	32570	21140	20954	20991	22440	557.22	0	Uncharacterized protein OS=Gallus gallus GN=EPB41L1 PE=4 SV=2
Q5ZM98	GRP75_CHICK	20109	22966	21236	20976	20997	20540	21436	22052	19129	20987	22378	21676	22912	21375	21651	24669	21229	21116	21164	27496	24128	19975	23866	22433	653.95	0	Stress-70 protein, mitochondrial OS=Gallus gallus GN=HSPA9 PE=1 SV=1
O42340	O42340_CHICK	19848	25345	22922	24529	14464	22397	20562	20191	22028	20126	22270	21902	24252	22417	23373	21199	20922	23125	22116	26278	20427	22685	19121	19411	833.07	0	Syntaxin1B OS=Gallus gallus PE=2 SV=1
Q5ZKQ2	Q5ZKQ2_CHICK	19803	18640	18064	16603	16422	17075	17312	19047	16632	19975	16336	18609	17212	17077	17898	17300	18697	19915	16629	15080	16579	17269	16599	17459	600.6	0	Uncharacterized protein OS=Gallus gallus GN=QDPR PE=2 SV=1
E1BQD1	E1BQD1_CHICK	19798	19712	21541	19827	20809	18349	17100	21662	18768	19820	20167	20555	18568	22238	20930	22978	19722	19680	19332	20451	21510	19187	21391	22076	2667.1	0	Uncharacterized protein (Fragment) OS=Gallus gallus GN=LOC418811 PE=4 SV=2
Q8AXV1	SH3G2_CHICK	19760	18381	19285	19043	17697	18674	19997	21676	18912	21562	19998	18815	19076	21218	18822	18861	17975	20139	19506	19542	19896	23210	19017	19159	622.23	0	Endophilin-A1 OS=Gallus gallus GN=SH3GL2 PE=1 SV=1
Q08392	GSTA1_CHICK	19691	20230	18641	22465	20538	25471	23656	23871	19098	20636	26725	20625	20813	23866	24369	26130	17250	20521	20206	23610	21650	24885	23778	23946	3656.88	0	Glutathione S-transferase OS=Gallus gallus PE=2 SV=1
P50147	GNAI2_CHICK	19611	18537	18424	17082	15273	18316	21181	21856	20984	12784	18582	19075	17814	20203	18199	21256	15720	16186	19828	15548	20412	14071	17614	14099	2041.94	0	Guanine nucleotide-binding protein G(i) subunit alpha-2 OS=Gallus gallus GN=GNAI2 PE=2 SV=2
F1NN16	F1NN16_CHICK	19604	10667	18686	19015	18668	15319	15363	19507	19949	16043	17896	17828	16501	14602	15995	16227	16292	14213	18128	15147	18660	17412	20881	19941	1800.48	0	Uncharacterized protein (Fragment) OS=Gallus gallus GN=RPS7 PE=4 SV=2
F1NIB1	F1NIB1_CHICK	19534	21217	21439	21052	19378	22125	23135	18936	20791	20277	18850	18696	20598	17679	22586	19371	20171	22773	20540	20698	20212	21171	21123	21863	1114.22	0.0014	Uncharacterized protein (Fragment) OS=Gallus gallus GN=RAP1GDS1 PE=4 SV=2
R4GJZ8	R4GJZ8_CHICK	19345	20593	23056	23127	22268	20437	18075	24682	23509	20322	19504	23151	22528	21126	20663	17575	22059	19636	21572	19998	19902	18353	21128	21834	3512.49	0	Uncharacterized protein OS=Gallus gallus GN=LOC101748085 PE=4 SV=1
A0A0A0MQ61	A0A0A0MQ61_CHICK	19315	9395	19311	18879	18694	15641	13085	18542	17026	14095	18184	17035	23815	6215	13322	13176	17529	11789	15228	15515	20941	18618	19077	17554	1337.57	0	Uncharacterized protein OS=Gallus gallus GN=LOC100859645 PE=4 SV=1
Q9YHT1	SDHA_CHICK	19224	19779	24251	21447	26372	21812	26388	29608	28709	23631	23578	25343	26966	24646	25718	25369	24173	21528	30115	26922	31188	26697	28968	26387	2215.79	0	Succinate dehydrogenase [ubiquinone] flavoprotein subunit, mitochondrial OS=Gallus gallus GN=SDHA PE=1 SV=2
E1BRT9	E1BRT9_CHICK	19123	18901	20695	21021	19955	20742	19130	16584	18151	16563	19939	15007	18077	18230	18841	17809	20173	19392	19274	19385	20931	18708	19534	19863	541.86	0	Uncharacterized protein OS=Gallus gallus GN=NDUFA5 PE=4 SV=1
Q5ZKF3	Q5ZKF3_CHICK	19019	20620	21821	21384	19480	18551	20176	19553	18858	21327	20501	18803	17590	20373	20305	19762	18032	18128	19412	21178	21916	20707	17200	19150	11145.5	0	Alanine--tRNA ligase, cytoplasmic OS=Gallus gallus GN=AARS PE=2 SV=1
Q9PU45	RADI_CHICK	18994	17558	18792	19862	19884	20128	21963	25273	23404	23333	19553	24600	18639	18593	19433	19247	18837	20539	21480	21500	22022	23413	22986	24064	7280.94	0	Radixin OS=Gallus gallus GN=RDX PE=2 SV=1
P08267	FRIH_CHICK	18955	21135	17368	18918	20258	20374	21709	16913	20296	18836	16509	18653	21207	19666	16132	22936	21574	20419	17834	18474	17784	19775	16885	16681	616.56	0	Ferritin heavy chain OS=Gallus gallus GN=FTH PE=2 SV=2
P63247	GBLP_CHICK	18909	19356	19022	18328	17208	18853	22817	19069	17581	22153	20510	24173	20314	19872	23597	22145	19993	19372	21811	21293	18935	15404	19005	19297	580.65	0	Guanine nucleotide-binding protein subunit beta-2-like 1 OS=Gallus gallus GN=GNB2L1 PE=2 SV=1
R4GFM2	R4GFM2_CHICK	18741	18923	19411	19469	19192	20120	19186	18031	18679	20908	21081	18070	17148	17122	17256	21074	17367	18862	18546	17725	19428	20538	19200	19159	699.24	0	Uncharacterized protein OS=Gallus gallus PE=4 SV=1
E1BVP6	E1BVP6_CHICK	18651	18117	17387	14998	15141	20971	23946	22611	22305	23333	18931	21125	17166	19893	16574	17931	15925	18830	22213	18358	18877	21189	21482	19851	10676.2	0	Uncharacterized protein OS=Gallus gallus GN=HSPA12A PE=4 SV=2
E1BXL4	E1BXL4_CHICK	18609	16909	16173	13491	14282	17293	18087	20287	20909	20866	17239	18437	17580	19497	16914	16018	17880	14689	18363	22153	18921	18806	19788	19097	529.49	0	Uncharacterized protein OS=Gallus gallus GN=HEBP2 PE=4 SV=2
Q5ZMG9	Q5ZMG9_CHICK	18593	20447	19497	17554	19802	19733	20359	19808	18825	21365	19311	18444	19163	22504	21637	18984	18417	21038	19403	19980	17937	19404	19283	19204	2718.83	0	Uncharacterized protein OS=Gallus gallus GN=TCP1 PE=2 SV=1
P09654	VIME_CHICK	18576	13563	13157	18962	14570	14515	18803	15550	13046	12862	14347	16126	18323	17394	16928	15529	19280	20474	16597	18774	24446	16470	32013	15619	618.89	0	Vimentin OS=Gallus gallus GN=VIM PE=3 SV=2
Q5ZKG5	PPAC_CHICK	18550	16562	17908	19016	15779	12629	10674	12045	8647	9078	14286	12015	11220	11366	12753	13478	10934	12990	11501	10204	13677	16970	11320	16415	26295.6	0	Low molecular weight phosphotyrosine protein phosphatase OS=Gallus gallus GN=ACP1 PE=2 SV=3
E1C5W9	E1C5W9_CHICK	18413	16663	18482	15745	16904	15963	16683	16442	16680	15611	15239	15612	18791	16813	17441	16996	19980	19268	16164	18662	14711	15214	15689	16033	852.42	0	Uncharacterized protein OS=Gallus gallus GN=CRYM PE=4 SV=1
F1NWK2	F1NWK2_CHICK	18358	14991	12262	24601	26090	29173	26261	21423	15903	25816	26152	21841	16656	22486	26015	13668	17152	20921	30645	14723	33431	22772	14336	25917	5547.83	0	Uncharacterized protein OS=Gallus gallus GN=COX7A2 PE=4 SV=2
F1ND55	F1ND55_CHICK	18318	20504	19710	22061	22879	19810	22427	25230	29077	22388	24074	20442	22060	21305	24600	16662	18544	18348	17340	24243	14985	18313	19657	24317	6168.09	0	Uncharacterized protein OS=Gallus gallus GN=ADD1 PE=4 SV=2
F1NPT0	F1NPT0_CHICK	18296	22505	22780	23601	22807	22717	22249	25476	22556	19977	22866	23799	22541	19038	21142	20941	22299	22547	24302	25208	23877	21353	23577	22799	956.12	0	Uncharacterized protein OS=Gallus gallus GN=DNM1L PE=3 SV=1
F1NFY2	F1NFY2_CHICK	18207	18605	19581	19632	22031	24573	23110	22179	22463	26240	25265	19722	21930	19282	20716	18981	20868	21158	22846	22590	23116	22676	21572	20995	3823.93	0	Glycerol-3-phosphate dehydrogenase [NAD(+)] OS=Gallus gallus GN=GPD1 PE=3 SV=2
F1NUQ3	F1NUQ3_CHICK	18193	16537	17054	19507	16116	17687	20985	16937	14462	16726	27210	15865	16832	14966	14628	15138	16044	17550	18957	19911	20893	19899	19319	21004	14221.5	0	Heart fatty acid binding protein OS=Gallus gallus GN=FABP3 PE=2 SV=2
Q5ZKE7	KCY_CHICK	18036	13160	18801	18067	24230	15955	17538	21129	21244	22792	22955	21114	15894	13616	18979	16452	17388	16039	20280	19487	19985	20332	21530	23156	67391	0	UMP-CMP kinase OS=Gallus gallus GN=CMPK PE=2 SV=1
E1C927	E1C927_CHICK	17920	17585	17101	16857	16441	16251	16120	17258	15468	17045	17932	16808	15566	17301	16642	18190	15715	17004	16116	15612	16133	15294	17350	16537	516.07	0	Uncharacterized protein OS=Gallus gallus GN=GDAP1 PE=4 SV=2
F1NC51	F1NC51_CHICK	17855	20549	20031	15216	16782	21043	18084	14047	16770	22146	18966	15004	19031	21543	15904	16239	17548	19344	17914	16278	17381	30574	19560	16613	1191.09	0	Uncharacterized protein (Fragment) OS=Gallus gallus GN=UQCR10 PE=4 SV=1
F1NR62	F1NR62_CHICK	17840	18419	17263	18408	14542	19166	19621	17319	17282	20174	15897	17777	15775	18717	15267	17481	16979	18230	16876	19143	18697	17875	18300	18677	2470.13	0	Uncharacterized protein (Fragment) OS=Gallus gallus GN=CADM2 PE=4 SV=1
P08070	TBA2_CHICK	17800	11574	13928	17104	15894	11100	7853	11410	11952	8870	10945	13087	10593	10550	13242	12327	12379	9348	9590	9039	11677	10573	12667	15033	1511.9	0	Tubulin alpha-2 chain OS=Gallus gallus PE=2 SV=1
Q5ZJ03	Q5ZJ03_CHICK	17720	19691	22329	23613	24259	19249	16387	18475	18050	14570	18738	19311	17713	18670	22217	20396	18773	23087	17052	19302	17641	15172	21404	18573	576.8	0	Guanine nucleotide-binding protein subunit gamma OS=Gallus gallus GN=GNG2 PE=2 SV=1
Q5ZHW4	RAB5B_CHICK	17569	17399	18440	19233	17979	16841	16683	17081	17818	16703	16870	17520	17567	17355	15871	16693	16804	18164	16809	16295	17192	15620	16613	16836	1057.07	0	Ras-related protein Rab-5B OS=Gallus gallus GN=RAB5B PE=2 SV=1
F1NIZ6	F1NIZ6_CHICK	17568	19031	18813	17901	18375	17629	19509	18624	21802	19049	17886	16140	18293	20218	18188	18321	17822	18599	17833	20543	21766	16604	20848	18642	3518.57	0	Uncharacterized protein (Fragment) OS=Gallus gallus GN=UBE2L3 PE=3 SV=2
Q6VN51	Q6VN51_CHICK	17541	18637	15442	15409	16982	16963	16812	15375	16405	15824	18255	14263	14444	15725	16913	16135	15729	18610	15765	15546	15836	18216	15716	16766	982.82	0	Protein phospatase 3 regulatory subunit B alpha isoform type 1 OS=Gallus gallus GN=PPP3R1 PE=2 SV=1
F1NIE1	F1NIE1_CHICK	17490	17905	13518	18714	18159	15789	17997	18384	17030	16912	17784	15018	17400	18078	15569	15032	19190	18693	13065	17511	18271	17595	19366	16866	831.97	0	Mannose-6-phosphate isomerase (Fragment) OS=Gallus gallus GN=MPI PE=3 SV=2
F1NR44	F1NR44_CHICK	17411	16689	17832	17250	14468	16981	13067	14826	16951	13019	14056	16650	14788	15349	18143	17908	17238	15737	15493	14659	13668	14467	17878	16097	1091.15	0	Uncharacterized protein OS=Gallus gallus GN=ECHS1 PE=3 SV=2
F1NQS2	F1NQS2_CHICK	17386	12363	7146	6571	12328	13265	10871	5795	10345	12467	11917	14248	6344	11277	2237	12197	18260	1491	9284	9140	2010	12303	12653	7373	1336.89	0	Glutathione S-transferase OS=Gallus gallus GN=LOC396380 PE=3 SV=1
P18943	COX1_CHICK	17246	38182	17690	18274	18090	19890	18393	17785	19806	35756	19346	18180	15996	30727	30959	26239	19115	32085	15637	16761	18720	17677	17190	18220	1507.55	0.0076	Cytochrome c oxidase subunit 1 OS=Gallus gallus GN=MT-CO1 PE=3 SV=1
Q6EE57	Q6EE57_CHICK	17203	22348	21465	21942	16702	22737	12598	22021	19341	18174	13395	18028	15627	14646	17723	16969	18473	14263	18641	17298	16114	18312	20195	17532	645.27	0	40S ribosomal protein S8 (Fragment) OS=Gallus gallus PE=2 SV=1
Q90647	VATA_CHICK	17203	21923	26157	23024	31093	25313	19337	25836	27611	21642	15237	17451	22242	18802	21753	14635	22525	17810	21357	23199	15809	10138	20507	21233	3772.49	0	V-type proton ATPase catalytic subunit A OS=Gallus gallus GN=ATP6V1A PE=2 SV=1
P42292	CD166_CHICK	17087	18140	15542	15693	15849	15818	21102	19873	21318	18820	16798	20766	17695	19344	17359	20938	18461	18415	17019	21131	17393	20641	18303	14998	1936.87	0.0014	CD166 antigen OS=Gallus gallus GN=ALCAM PE=1 SV=1
Q5ZME1	Q5ZME1_CHICK	17065	14218	15110	17544	17811	15434	17516	13339	16917	10763	20082	15319	21071	11151	18021	17210	16434	16790	16027	13731	19498	11864	14388	14109	20762.8	0	Uncharacterized protein OS=Gallus gallus GN=HNRNPA2B1 PE=2 SV=1
F1NW50	F1NW50_CHICK	17040	18118	17533	17682	17466	17012	19788	17545	18334	20219	19722	17178	19428	17353	20384	16802	18197	18883	16956	17478	17868	17500	17777	17615	3311.12	0	Uncharacterized protein OS=Gallus gallus GN=ATP6V1H PE=4 SV=2
P49702	ARF5_CHICK	17024	17539	20016	16876	24835	18642	14945	17753	23185	18496	11600	14626	22143	12293	17811	20834	22780	13695	17157	17743	15791	18155	22132	17180	852.39	0	ADP-ribosylation factor 5 OS=Gallus gallus GN=ARF5 PE=2 SV=2
Q5F411	Q5F411_CHICK	16945	14329	13296	14553	14305	15425	22753	16938	16491	17787	21929	18895	17932	15494	15543	17948	15406	20567	17859	16812	17205	16461	15870	13659	618.51	0	Uncharacterized protein OS=Gallus gallus GN=CCT5 PE=2 SV=1
F1NC65	F1NC65_CHICK	16890	19316	20990	21306	22520	18737	19457	19947	20756	16927	17030	20376	18746	14753	19233	17498	19941	19166	18278	19137	19207	16579	18376	19219	543.52	0	Uncharacterized protein (Fragment) OS=Gallus gallus GN=PRKAR2B PE=4 SV=2
P17153	ANXA5_CHICK	16861	16389	15845	15410	16742	15803	13340	18495	15447	16999	17152	20603	18398	18553	18570	16000	17895	15830	17270	16535	15589	16521	19503	15275	10059.4	0	Annexin A5 OS=Gallus gallus GN=ANXA5 PE=1 SV=2
Q5ZI23	GLO2_CHICK	16789	13235	13344	14328	14989	15966	14117	15597	13897	14507	13462	14933	13581	19058	18516	16090	18108	15839	13578	12759	14152	13735	14103	14748	3259.37	0	Hydroxyacylglutathione hydrolase, mitochondrial OS=Gallus gallus GN=HAGH PE=2 SV=1
G8H1M4	G8H1M4_CHICK	16505	18326	17205	18777	22028	17380	18993	17928	21532	16189	21134	17669	20517	19485	19688	18784	19315	21746	20764	19492	22297	17968	23800	22062	27557.1	0.0098	Synaptic vesicle glycoprotein 2A (Fragment) OS=Gallus gallus GN=SV2A PE=4 SV=1
Q5ZL99	Q5ZL99_CHICK	16502	15214	17108	16121	16637	17360	18857	19125	20330	18603	17398	17904	14887	15104	15178	15962	16677	17635	18614	17359	17409	17678	17059	16824	1054.99	0.0098	Uncharacterized protein (Fragment) OS=Gallus gallus GN=RCJMB04_7b3 PE=2 SV=1
E1BU35	E1BU35_CHICK	16462	17996	17475	17496	19185	18958	18760	18458	19936	16112	18579	15328	16155	14802	18044	16365	18046	17030	19497	19643	20226	16537	17311	16213	13450.2	0	Uncharacterized protein OS=Gallus gallus GN=CNRIP1 PE=4 SV=1
F1NFU6	F1NFU6_CHICK	16410	14408	17826	17972	17610	16131	20902	18596	18788	16602	18038	17301	19332	15120	16426	21001	16067	16207	16848	16709	23893	18095	17586	18020	717.67	0	Uncharacterized protein (Fragment) OS=Gallus gallus GN=SEPT3 PE=3 SV=2
F1NWI3	F1NWI3_CHICK	16403	17798	16876	13978	15487	15842	15980	15123	16018	14665	14943	14864	15406	18700	15934	15564	14952	15927	14839	15356	17244	14594	14878	14716	2737.58	0	Uncharacterized protein OS=Gallus gallus GN=SLC25A13 PE=3 SV=2
Q5ZL83	Q5ZL83_CHICK	16383	16262	14403	15291	19028	16637	16195	21634	15207	16344	18326	20595	15422	16406	16336	17483	14860	16211	15237	15446	18238	14938	16434	16096	5258.77	0	Uncharacterized protein OS=Gallus gallus GN=SUCLG1 PE=2 SV=1
E1BTA0	E1BTA0_CHICK	16245	17011	18811	19918	16634	16307	16761	14979	14744	12825	16986	17026	16971	14183	16718	14777	16402	15657	14905	16128	18903	13691	11358	17682	1911.44	0	Uncharacterized protein OS=Gallus gallus GN=COMT PE=4 SV=1
Q8JHF6	Q8JHF6_CHICK	16235	16275	13410	15430	13690	16058	16536	16571	16074	16721	13982	14977	15886	16419	14913	15460	14999	15020	15834	15766	14997	18668	15335	14619	516.83	0.0027	Pyruvate carboxylase OS=Gallus gallus GN=PYC PE=2 SV=1
R4GMC7	R4GMC7_CHICK	16125	16919	16986	16699	14086	16616	17206	14125	14988	15224	16959	14828	16422	20955	17254	19524	18389	17802	17763	19877	15903	17359	15661	14668	5116.37	0	Uncharacterized protein OS=Gallus gallus GN=LOC430067 PE=3 SV=1
Q5ZLC7	MARE1_CHICK	16121	13396	15376	16265	13886	16589	17972	14233	13441	14829	16771	14380	12625	14679	14222	12326	14659	16484	17143	17584	15547	16899	12370	16257	909.81	0	Microtubule-associated protein RP/EB family member 1 OS=Gallus gallus GN=MAPRE1 PE=2 SV=1
H9L016	H9L016_CHICK	16075	18349	16365	17396	15729	16772	16537	15892	16254	17348	17546	15909	16888	19071	17672	18352	17236	17238	17276	18279	16770	16383	15752	15809	20953.4	0	Sulfurtransferase OS=Gallus gallus GN=MPST PE=4 SV=2
F1NC38	F1NC38_CHICK	16004	18841	15340	18443	17257	16844	13994	16122	15222	9747	17301	17219	14530	10245	14929	13102	17734	15574	16072	18660	16524	17213	18769	17959	78960.4	0.0088	Uncharacterized protein OS=Gallus gallus GN=ACADL PE=3 SV=1
F1NQH8	F1NQH8_CHICK	15987	13695	14935	19213	14981	16646	17114	17453	28178	15138	15074	16857	8723	11628	14431	14082	17972	13524	17873	14091	16348	19041	17454	23333	9302.36	0	Uncharacterized protein OS=Gallus gallus PE=3 SV=2
F1NC58	F1NC58_CHICK	15959	17242	18440	17244	18472	16005	16645	18977	18186	16313	17727	16231	16617	14044	16688	16070	15962	18082	16793	16732	18065	16560	16690	17448	8465.93	0	Uncharacterized protein (Fragment) OS=Gallus gallus GN=LOC771207 PE=4 SV=2
Q5EES2	Q5EES2_CHICK	15882	16536	17229	15659	16130	14411	11467	12046	13940	12298	17340	10938	11861	11121	12826	11643	13160	15608	11482	13720	12372	12488	13003	13799	18248.8	0	Proteolipid GPM6B OS=Gallus gallus GN=GPM6B PE=2 SV=1
P13127	CAZA1_CHICK	15808	12962	14570	14056	14450	14222	17105	16571	21021	17453	15077	16088	16522	14568	16905	16505	16162	18032	18908	17670	15403	20701	18031	17134	25953.5	0	F-actin-capping protein subunit alpha-1 OS=Gallus gallus GN=CAPZA1 PE=1 SV=1
P08251	AT1B1_CHICK	15798	16733	14991	13656	15911	15579	15511	13932	17043	14826	16093	17913	18641	14153	17806	14969	17352	18507	17218	18995	17574	17506	17856	16810	8044.55	0	Sodium/potassium-transporting ATPase subunit beta-1 OS=Gallus gallus GN=ATP1B1 PE=1 SV=1
F1NJ10	F1NJ10_CHICK	15756	12502	11772	12268	11982	11550	14331	14580	16488	14934	14632	17201	14954	23010	12300	15455	13148	11997	16926	16164	19195	16681	16549	16001	21335.4	0	Uncharacterized protein (Fragment) OS=Gallus gallus GN=SLC25A5 PE=3 SV=2
R4GHB8	R4GHB8_CHICK	15750	18556	16998	17897	17160	19138	18450	17458	20574	18193	20523	17226	14131	19109	18116	17902	18575	17703	17352	18072	19774	17656	18987	17899	21726.4	0	Uncharacterized protein (Fragment) OS=Gallus gallus GN=NDUFV1 PE=4 SV=1
F1NZ24	F1NZ24_CHICK	15344	13073	15304	14948	17730	16272	15017	14696	15066	10691	16146	16790	15978	8595	16500	12503	16021	14503	15562	15001	15320	18301	13845	17430	38761.8	0	Uncharacterized protein OS=Gallus gallus GN=SLC25A3 PE=3 SV=2
F1NFC7	F1NFC7_CHICK	15172	15768	14318	14372	13791	15516	15799	15006	14036	15036	14166	14982	14149	16797	14300	15174	13052	15021	14460	15204	14488	15077	14797	15694	63242	0	Calcium-transporting ATPase OS=Gallus gallus GN=ATP2B2 PE=3 SV=2
O13268	PSA7_CHICK	15020	12531	15756	14216	17597	13080	13887	13822	13732	11570	12514	12412	14398	12741	14655	11716	13378	12741	12381	13093	12468	12420	12470	15051	4964.34	0	Proteasome subunit alpha type-7 OS=Gallus gallus GN=PSMA7 PE=2 SV=1
E1BXG9	E1BXG9_CHICK	14949	14510	14512	14084	11061	12386	11598	15681	18112	13998	14596	14676	13668	14180	10855	15365	10852	11493	14671	15035	14601	13189	14601	15191	735.94	0.0088	Uncharacterized protein OS=Gallus gallus GN=PPID PE=4 SV=2
P62758	NCALD_CHICK	14928	13215	17761	15319	17404	16496	13906	13163	15616	16960	16080	14602	15534	19565	14119	16267	16146	17085	16852	15509	15616	14840	16870	14065	861.63	0	Neurocalcin-delta OS=Gallus gallus GN=NCALD PE=2 SV=2
Q5ZKF5	SKP1_CHICK	14862	10190	12566	11769	12962	10003	8451	12633	10602	13406	12619	12170	10284	11584	9187	9557	13336	10136	9842	9992	12430	9993	12720	12177	1233.92	0	S-phase kinase-associated protein 1 OS=Gallus gallus GN=SKP1 PE=2 SV=1
F1NK96	F1NK96_CHICK	14840	14774	14930	13032	13259	14196	13041	15733	14899	15250	15004	13979	14061	13801	14151	14146	13104	13404	12902	12359	13395	15878	14156	14132	5223.73	0	Uncharacterized protein OS=Gallus gallus GN=PDIA6 PE=3 SV=1
F1NAW4	F1NAW4_CHICK	14788	15242	15315	14422	12775	13132	15624	16121	14281	15303	9179	12166	14884	12508	13613	13476	16572	16256	14288	11582	12632	12882	9098	14919	29977	0	Uncharacterized protein OS=Gallus gallus GN=MAOB PE=4 SV=2
E1BR61	E1BR61_CHICK	14707	21295	16709	16207	14726	16364	19662	17302	16243	15932	14774	16260	15952	18550	17482	16305	15336	19282	15768	18255	15635	15602	14619	15406	35618.4	0	Uncharacterized protein OS=Gallus gallus GN=BIN1 PE=4 SV=2
E1C2A1	E1C2A1_CHICK	14694	16518	15772	16734	16074	15512	14315	15336	14665	15912	16155	14781	16108	15772	16322	16013	16755	15755	14635	15630	15178	14670	15172	14262	725.79	0.0014	Uncharacterized protein OS=Gallus gallus GN=ANP32A PE=4 SV=2
E1C4W4	E1C4W4_CHICK	14687	13927	14537	12954	12625	12996	15042	13465	13670	10309	13747	12802	13025	13809	14177	13947	14898	15027	14660	14225	13745	14184	13424	14519	3869.36	0	Uncharacterized protein OS=Gallus gallus GN=ALDH7A1 PE=3 SV=1
E1C6N0	E1C6N0_CHICK	14666	15846	15815	15633	14259	14254	16073	17540	16280	16693	15901	14778	15413	18038	16136	16339	14965	16250	15953	16115	16260	15195	15068	14951	1818.91	0	Uncharacterized protein OS=Gallus gallus GN=PSMD14 PE=4 SV=2
F1P2G4	F1P2G4_CHICK	14643	17570	18795	14906	15581	16612	14605	16084	14464	13695	14417	12787	15747	14433	16901	12289	14757	17981	12086	16295	13847	15651	12421	16243	20467.5	0	Adenylyl cyclase-associated protein OS=Gallus gallus GN=CAP1 PE=3 SV=2
E1C155	E1C155_CHICK	14641	13825	13436	11487	11896	12779	10706	9657	10425	10305	11260	11810	11811	12226	13194	13982	12737	12288	9496	9906	10037	10102	9972	10936	21898.7	0	Uncharacterized protein OS=Gallus gallus GN=ALDH6A1 PE=3 SV=1
Q9YH14	Q9YH14_CHICK	14603	11567	12830	11798	12066	13301	14855	11922	12715	13071	14295	13615	13442	12117	14962	12126	11598	11423	13671	13637	10874	18554	12411	12876	2318.29	0	Progesterone receptor binding protein OS=Gallus gallus GN=rbf PE=2 SV=1
P50478	AMPH_CHICK	14586	19086	23393	15360	22107	18152	14925	18615	26074	18862	27022	24323	25472	21362	19841	17628	26071	17689	23240	19874	21515	17308	26939	17135	8468.24	0	Amphiphysin OS=Gallus gallus GN=AMPH PE=2 SV=1
Q8QG67	Q8QG67_CHICK	14564	14140	13589	14158	12839	12862	14215	14242	12832	12275	12343	13697	13336	13087	13006	11614	12059	13111	14237	13375	13139	13754	12432	13634	15402.2	0	Glutathione peroxidase OS=Gallus gallus GN=GPX4 PE=2 SV=3
F1NYN0	F1NYN0_CHICK	14509	15094	14848	16326	15752	14549	16581	10753	14371	7414	13475	17088	12532	11381	11235	17513	12293	16400	12317	13154	12821	14121	10190	10730	1452.31	0	Neural cell adhesion molecule 1 OS=Gallus gallus GN=NCAM1 PE=4 SV=2
O93560	O93560_CHICK	14492	13920	13931	12096	15960	10803	14364	12098	12855	11168	15183	11661	15897	13588	13325	12083	16752	15044	13302	10528	13932	12305	13911	12875	15239.8	0	Calcium/calmodulin-dependent kinase type II beta subunit OS=Gallus gallus PE=2 SV=1
Q5ZJJ3	Q5ZJJ3_CHICK	14474	13696	13406	14793	13005	14050	13089	14800	15279	15937	13126	14304	17079	14265	14205	13931	14703	12018	13588	15150	15521	15380	16689	15035	1741.14	0	Uncharacterized protein OS=Gallus gallus GN=RCJMB04_17k23 PE=2 SV=1
E1BYD4	E1BYD4_CHICK	14322	14522	23101	26539	27387	19489	17136	24452	29036	20502	18921	23305	15841	14975	19457	18198	21067	22101	18146	20157	22416	19326	21618	21989	1855.93	0	Uncharacterized protein OS=Gallus gallus GN=NDRG1 PE=4 SV=1
P50890	RSSA_CHICK	14311	13805	14921	16095	14200	13419	13464	13704	13479	11651	11389	14250	15961	13812	14192	14471	13502	13575	13204	15888	12967	12110	13484	13671	48699.6	0	40S ribosomal protein SA OS=Gallus gallus GN=RPSA PE=3 SV=1
P53488	ARP2_CHICK	14243	13939	13192	13312	12725	13517	14659	15008	16151	15237	14919	13946	14245	14611	14640	13032	13930	14874	13937	15393	13794	15933	14178	12704	11496.4	0	Actin-related protein 2 OS=Gallus gallus GN=ACTR2 PE=2 SV=1
P43347	TCTP_CHICK	14167	12426	14572	13313	13638	12054	13827	12580	13253	14093	16290	13810	13729	11715	14922	18389	13355	13706	14283	12489	15425	14613	13559	17799	59907.8	0	Translationally-controlled tumor protein homolog OS=Gallus gallus GN=TPT1 PE=2 SV=1
R4GID9	R4GID9_CHICK	14158	14979	14191	14325	14533	12937	13553	15017	13264	15148	14948	13820	13456	14261	13839	13565	13552	14575	13071	13337	13542	12622	13783	14058	9224.98	0	Uncharacterized protein OS=Gallus gallus GN=CCT3 PE=4 SV=1
Q5F3B5	Q5F3B5_CHICK	14155	13491	15452	14447	13812	15155	14726	13985	14408	12968	12938	12684	14408	13776	15171	14932	15010	16699	14439	14878	13361	15432	13051	13161	26168.9	0	Uncharacterized protein OS=Gallus gallus GN=GNA11 PE=2 SV=1
R4GHM4	R4GHM4_CHICK	14146	11667	13179	12476	12630	12395	12280	13981	12698	11877	13525	13328	12496	9833	12761	12206	13015	13859	13470	12055	13323	12624	12970	13933	31830.8	0	Uncharacterized protein OS=Gallus gallus GN=LOC100857484 PE=4 SV=1
P09102	PDIA1_CHICK	14128	11844	12636	14963	15550	14199	12689	13854	13901	11665	17112	14561	14631	11437	15533	14243	14436	13558	12132	11730	14419	12476	14828	13009	42273.8	0	Protein disulfide-isomerase OS=Gallus gallus GN=P4HB PE=1 SV=3
R4GKR7	R4GKR7_CHICK	14096	16249	17030	18847	15158	16401	11500	11813	16183	10418	12617	12436	10541	11623	11915	12726	13308	13645	9146	12703	12421	13167	12981	15627	25353	0	Uncharacterized protein OS=Gallus gallus GN=LOC100857281 PE=4 SV=1
E1BT94	E1BT94_CHICK	14084	14015	12781	15759	14875	15137	13482	14323	14165	14846	13151	12746	10509	12829	13713	11844	16106	13850	14591	15802	15899	14731	12957	14450	1657.91	0	Uncharacterized protein OS=Gallus gallus GN=NDUFB6 PE=4 SV=1
H9L135	H9L135_CHICK	14053	14298	14263	13529	13881	11142	17537	17644	16224	16809	17888	16625	12836	12569	18459	16892	13387	11218	17464	17562	16629	18311	18022	17885	15255.5	0	Uncharacterized protein OS=Gallus gallus GN=HSD17B10 PE=3 SV=2
P42558	RAN_CHICK	14000	14088	13504	12532	13826	13363	13064	13051	12849	13546	12774	12971	12931	13186	14264	13115	14450	14207	13858	12948	12248	14603	14052	13589	1506.35	0	GTP-binding nuclear protein Ran OS=Gallus gallus GN=RAN PE=2 SV=1
F1P3F1	F1P3F1_CHICK	13959	14316	16244	16151	14301	13159	12724	11014	14483	15498	10099	12198	12323	14218	17229	14756	15117	16175	12416	11168	11005	11859	11378	11900	19350.1	0	Adenosylhomocysteinase OS=Gallus gallus GN=Gga.51956 PE=3 SV=2
P62846	RS15_CHICK	13959	11005	11982	14599	15038	10412	12373	10367	12115	10539	15061	11293	12769	12115	12660	11123	13539	12677	11864	11942	13998	9058	12921	10691	1676.25	0	40S ribosomal protein S15 OS=Gallus gallus GN=RPS15 PE=2 SV=2
E1C6N5	E1C6N5_CHICK	13938	14419	18965	14759	18323	15225	13651	15218	15261	13324	13183	14040	15880	17254	15906	15569	16862	14000	13726	14992	17616	14138	16621	13947	6630.88	0	Acetyltransferase component of pyruvate dehydrogenase complex OS=Gallus gallus GN=DLAT PE=3 SV=1
P47826	RLA0_CHICK	13511	13481	15818	16378	19020	14288	14412	16247	19832	13203	16119	14683	10085	9093	13050	13235	14407	13884	11265	9804	16450	11864	15248	15208	727.99	0	60S acidic ribosomal protein P0 OS=Gallus gallus GN=RPLP0 PE=2 SV=1
P19121	ALBU_CHICK	13505	10348	12991	11879	10593	6792	5429	11299	13013	11489	5294	9978	11121	11793	17356	11447	10204	8550	7345	7993	6674	11801	12037	10932	961.25	0	Serum albumin OS=Gallus gallus GN=ALB PE=1 SV=2
P09642	TBA3_CHICK	13450	11414	10670	8845	13289	11848	13037	13547	16722	24145	15664	18045	15488	12799	13017	12185	11829	11978	16856	13657	15932	14364	12654	10810	2663	0	Tubulin alpha-3 chain (Fragment) OS=Gallus gallus PE=3 SV=1
E1BR14	E1BR14_CHICK	13428	15828	14335	16019	18047	14491	16899	16277	14683	15338	16275	14822	15845	18367	14435	16020	13903	16000	16948	16889	16613	15596	17056	16088	16505.5	0	Uncharacterized protein OS=Gallus gallus GN=TPPP3 PE=4 SV=2
Q5ZLN6	Q5ZLN6_CHICK	13418	13583	10339	9726	7575	13263	14842	9372	11016	15232	12697	14473	12105	12992	10275	11394	10045	12826	13932	13075	10846	16446	10455	11935	5432.93	0	Synaptogyrin OS=Gallus gallus GN=SYNGR3 PE=2 SV=1
E1C4M0	E1C4M0_CHICK	13380	11274	12595	12602	12536	10273	11541	11348	13177	11354	12320	11558	11966	11504	13226	12657	12258	12140	13108	11008	13695	10763	13361	13048	14781.5	0	Uncharacterized protein OS=Gallus gallus GN=RPS2 PE=3 SV=1
P18660	RLA1_CHICK	13323	11361	17518	14119	13618	15521	12425	8669	10997	7072	11545	7962	15637	17914	16683	16563	14520	18440	10550	14016	9752	10006	14043	15082	1946.76	0	60S acidic ribosomal protein P1 OS=Gallus gallus GN=RPLP1 PE=3 SV=1
F1NXH1	F1NXH1_CHICK	13314	14107	13866	13299	13813	15406	12568	12596	11689	13019	13415	12569	14077	15744	14367	14840	14717	13955	12128	12268	13274	12440	13731	13621	19053.5	0	Uncharacterized protein (Fragment) OS=Gallus gallus GN=MARC2 PE=4 SV=1
F1NQQ1	F1NQQ1_CHICK	13287	18136	16311	23378	13922	13875	16745	15434	21232	12786	16999	11260	16995	12198	11440	13697	18292	14647	13281	16249	18741	16791	16570	19268	2090.17	0	Uncharacterized protein OS=Gallus gallus GN=DNM3 PE=3 SV=2
Q5ZK84	AK1A1_CHICK	13270	11803	13679	13409	13286	11011	12436	13284	16918	11602	9985	10218	12394	11501	11569	9972	13544	10636	12459	12575	11480	9339	11188	13329	545.25	0.0027	Alcohol dehydrogenase [NADP(+)] OS=Gallus gallus GN=AKR1A1 PE=2 SV=1
R4GK42	R4GK42_CHICK	13266	14221	14945	16978	16243	16565	27351	11380	22796	11261	14678	12075	16185	11978	16602	16138	15407	15933	18938	27527	16614	18842	14914	11212	4922.84	0	Uncharacterized protein OS=Gallus gallus GN=CIRBP PE=4 SV=1
H9L1C2	H9L1C2_CHICK	13239	15179	13155	14759	13508	13513	11856	11819	12576	11972	12356	12610	13038	14523	13250	14081	14684	13011	12201	12199	12517	12355	12251	12279	6070.01	0	Transaldolase OS=Gallus gallus GN=TALDO1 PE=3 SV=2
F1NZ68	F1NZ68_CHICK	13238	9454	12718	12794	11526	11972	8473	9553	9735	8171	9512	9926	10002	7520	10463	9368	11820	9218	9648	10215	10264	11079	9390	11432	2649.29	0	Uncharacterized protein OS=Gallus gallus GN=GBAS PE=4 SV=1
R4GKT2	R4GKT2_CHICK	13197	10202	11526	10248	9927	9115	10782	7482	10509	8437	9860	12866	8879	8506	10279	10867	8055	12898	8668	8803	6962	11975	8617	10917	2693.6	0	Guanine nucleotide-binding protein subunit gamma OS=Gallus gallus GN=LOC100858976 PE=3 SV=1
F1NYA2	F1NYA2_CHICK	13054	13497	13973	14578	14163	13460	13431	14455	13838	11411	14159	13223	13456	12817	13932	13907	13501	13643	13554	14099	14312	13147	13941	12654	4900.66	0	Uncharacterized protein OS=Gallus gallus GN=LOC100859865 PE=4 SV=1
F1N8D9	F1N8D9_CHICK	12931	12782	13702	12468	13174	15684	12870	11769	15506	11751	12502	15031	12938	12205	12831	12448	13495	12839	15170	15307	12241	14257	12452	12080	5408.12	0	Uncharacterized protein (Fragment) OS=Gallus gallus GN=RAC1 PE=3 SV=1
Q5F3R8	Q5F3R8_CHICK	12908	11311	11398	11056	12303	12315	12339	11608	11932	12137	13031	11346	12592	13014	12568	13154	13381	13101	11494	12836	12343	13173	12201	12251	4446.77	0	Uncharacterized protein OS=Gallus gallus GN=RAB11B PE=2 SV=1
E1C7Y3	E1C7Y3_CHICK	12907	12666	11124	10970	11249	11618	11848	10475	9688	10385	11616	12189	9483	11855	11034	13052	11427	10689	12174	12862	9573	8671	10738	10654	1915.21	0	Uncharacterized protein OS=Gallus gallus GN=PHGDH PE=3 SV=2
F1ND23	F1ND23_CHICK	12904	12103	12126	11825	12323	12746	13239	11840	12854	13002	13676	11406	12004	11864	11478	11933	12116	13075	12015	11243	12912	11945	11735	12569	20482.4	0	Uncharacterized protein (Fragment) OS=Gallus gallus GN=NDUFS3 PE=3 SV=2
H9KZ66	H9KZ66_CHICK	12889	12276	14099	15570	13382	13057	13506	15316	14709	14826	13481	12085	13525	11386	13177	13364	13410	13886	13698	13917	13959	14350	12327	13078	23940.1	0	Uncharacterized protein (Fragment) OS=Gallus gallus GN=GNA11 PE=4 SV=1
P08836	FPPS_CHICK	12874	17240	13827	15421	12843	14989	11108	17327	18329	19159	14388	17029	13158	15345	16241	15471	15008	12926	15820	17692	13109	17324	16733	16047	784.3	0	Farnesyl pyrophosphate synthase OS=Gallus gallus GN=FDPS PE=1 SV=2
Q5ZI00	Q5ZI00_CHICK	12846	13703	11436	12387	12509	14124	15931	13324	12967	12086	14908	12341	11597	13559	11933	13212	13630	13658	14602	14474	15698	14123	13826	14069	2588.46	0	Uncharacterized protein OS=Gallus gallus GN=NDUFA9 PE=2 SV=1
E1BT40	E1BT40_CHICK	12845	14480	12984	15211	14170	15322	17539	15417	14362	15617	16850	16644	14679	16141	13899	15432	13805	14446	16383	16308	15835	15951	15983	14706	1035.5	0.0039	Uncharacterized protein OS=Gallus gallus GN=DCLK1 PE=4 SV=1
Q5ZIZ0	Q5ZIZ0_CHICK	12820	8367	21019	20310	20497	13084	10942	16016	15667	11322	14918	13274	14049	6055	15217	11438	20539	10585	14822	13249	13098	11660	11268	11973	4940.99	0	6-phosphogluconate dehydrogenase, decarboxylating OS=Gallus gallus GN=PGD PE=2 SV=1
Q9YGL6	PALM_CHICK	12762	13677	13921	13925	12584	13787	13773	11388	12734	13983	13575	13119	12519	11177	12643	12418	12443	13416	12671	11802	13327	11942	14460	13008	68311.7	0	Paralemmin-1 OS=Gallus gallus GN=PALM PE=1 SV=1
Q5ZIP7	Q5ZIP7_CHICK	12758	10552	12810	15751	18318	12895	9529	11428	11979	10683	8965	12581	12496	9527	12537	9676	12561	11855	8374	14280	12484	9809	10207	16926	12016.4	0	Uncharacterized protein OS=Gallus gallus GN=RAB5A PE=2 SV=1
E1BYW9	E1BYW9_CHICK	12740	14453	11342	10768	9924	10905	16854	10690	14727	13787	13664	10738	12280	11630	11361	11889	10152	13587	13484	12108	11455	15178	11003	11060	1013.04	0	Proteasome subunit beta type OS=Gallus gallus GN=PSMB3 PE=3 SV=1
Q98919	LSAMP_CHICK	12594	16904	18206	16125	18443	14415	12021	14058	14310	10425	11146	13925	13576	16394	14680	7637	13778	11999	11787	14458	9306	7543	12048	13598	2035.41	0.0039	Limbic system-associated membrane protein OS=Gallus gallus PE=2 SV=1
Q5ZIQ3	HNRPK_CHICK	12591	12628	16753	15138	15125	13818	14222	17471	16182	13256	13905	15806	14626	14530	13462	18421	12269	14275	13364	13885	11856	15277	13963	13801	649.04	0	Heterogeneous nuclear ribonucleoprotein K OS=Gallus gallus GN=HNRNPK PE=2 SV=1
Q90635	DPYL2_CHICK	12576	11578	9807	11157	10506	9377	13952	9812	11979	11073	10281	10234	11621	12141	10487	10159	11112	11986	9481	11206	10462	11799	12596	14145	2942.22	0	Dihydropyrimidinase-related protein 2 OS=Gallus gallus GN=DPYSL2 PE=2 SV=1
R4GIX6	R4GIX6_CHICK	12574	8096	8624	9605	12293	7570	11887	13989	9567	10189	13566	18959	10047	13989	9381	14765	15695	12193	13742	10826	13579	8929	9740	12537	1359.59	0.0088	Uncharacterized protein (Fragment) OS=Gallus gallus GN=SYT2 PE=4 SV=1
Q5ZKX2	Q5ZKX2_CHICK	12564	13559	12598	14295	13796	13552	13198	13699	13715	13780	14329	13318	12318	13212	13735	13963	12956	12680	12608	13044	13653	12959	13147	12931	1439.71	0	Uncharacterized protein OS=Gallus gallus GN=PSMC6 PE=2 SV=1
D0VX32	D0VX32_CHICK	12438	16410	14806	15014	14391	15313	14220	13906	13441	13629	15026	12873	13627	16391	14845	13702	13730	12791	13637	13882	13663	12996	14424	12812	4806.52	0	Mitochondrial ubiquinol-cytochrome c reductase ubiquinone-binding protein qp-c OS=Gallus gallus PE=1 SV=1
R4GJP6	R4GJP6_CHICK	12398	8789	11666	15237	11544	19319	21342	23180	17131	23999	30396	27002	23650	17642	21002	24717	17331	20004	30847	23182	28902	46471	23529	21348	926.58	0	Uncharacterized protein OS=Gallus gallus GN=Gga.7815 PE=4 SV=1
E1BTV0	E1BTV0_CHICK	12332	12971	12426	12098	12456	14016	12004	12885	13401	17241	11091	10227	8133	13436	11647	11474	11493	11283	12300	11165	12204	13153	11016	12835	607.01	0	Uncharacterized protein OS=Gallus gallus GN=NDUFA8 PE=4 SV=1
E1C3T6	E1C3T6_CHICK	12314	12461	17743	17149	16592	18702	11118	19588	19586	15237	15957	15817	13944	17790	12799	20166	13523	14899	14973	14389	16205	13495	19530	17709	1774.99	0	Uncharacterized protein OS=Gallus gallus GN=ECI1 PE=3 SV=2
F1NU73	F1NU73_CHICK	12274	11109	13149	15466	14684	12193	12782	16166	14906	14597	14051	13259	12496	10355	12715	11834	12911	11852	12211	11473	15281	11315	12587	13902	5086.66	0	Uncharacterized protein (Fragment) OS=Gallus gallus GN=TRAP1 PE=3 SV=2
F1NRQ2	F1NRQ2_CHICK	12246	9680	11522	11214	10313	11439	10203	9069	10437	10377	12885	8704	10284	8504	9428	10313	8934	9135	11290	9366	12729	22754	9798	11678	2545.71	0	Uncharacterized protein OS=Gallus gallus PE=4 SV=2
F1N824	F1N824_CHICK	12142	12661	12166	13003	12082	11774	13097	12062	11737	11499	12663	10178	12520	13402	12649	12726	11285	12883	11826	12510	12654	12378	14240	11367	2169.13	0	Uncharacterized protein OS=Gallus gallus GN=CADM1 PE=4 SV=2
Q6R748	STXB1_CHICK	12110	12213	8181	9211	6746	10704	10495	7032	8088	12471	10615	11486	9679	9817	8688	11019	8951	10995	10458	9259	9613	11943	9826	11201	1818.29	0	Syntaxin-binding protein 1 OS=Gallus gallus GN=STXBP1 PE=2 SV=1
Q5F3G3	Q5F3G3_CHICK	12103	10974	13491	11375	10228	9810	6922	10085	9383	9227	8414	7919	7504	8523	10110	9725	9566	10054	7406	8165	9040	7277	8982	10721	2771.91	0	Tetraspanin OS=Gallus gallus GN=RCJMB04_17m6 PE=2 SV=1
Q5ZLC5	ATPB_CHICK	12090	5157	6976	8041	7267	5480	6223	6917	5757	4640	8763	9974	6878	6199	5614	5679	7583	5915	7558	7175	7984	8458	9344	9315	52857.7	0	ATP synthase subunit beta, mitochondrial OS=Gallus gallus GN=ATP5B PE=1 SV=1
F1NCI6	F1NCI6_CHICK	12071	10252	10101	11478	12402	11163	11010	8793	10885	6616	14536	9929	12131	8345	12669	12390	11885	13735	11141	9164	11645	8884	10139	9146	93102	0	60S ribosomal protein L7 (Fragment) OS=Gallus gallus GN=RPL7 PE=3 SV=1
F1NSY1	F1NSY1_CHICK	12064	13511	7405	11271	10073	20549	46658	28681	16522	26529	30177	32929	24024	29873	29952	28548	24205	30676	30019	38121	29402	25596	36080	17507	976.95	0	Sodium/potassium-transporting ATPase subunit alpha-1 (Fragment) OS=Gallus gallus GN=ATP1A1 PE=3 SV=2
F1NCI1	F1NCI1_CHICK	12005	12613	9847	10815	12648	10693	14833	14218	13515	14929	14657	14265	16637	19012	16727	16863	14984	15776	18876	17150	15931	17377	15186	15258	92895.3	0.0014	Uncharacterized protein OS=Gallus gallus GN=AP1B1 PE=4 SV=2
E1BVF8	E1BVF8_CHICK	11964	8553	9292	7737	10181	11653	18158	12139	13692	19410	15002	13941	8505	17738	8316	10305	8565	14559	16961	12872	10889	15805	16179	9429	7740.57	0	Uncharacterized protein OS=Gallus gallus GN=ATP6V0D1 PE=4 SV=2
E1C516	E1C516_CHICK	11957	13191	13619	13236	13739	13154	14007	13876	13640	12652	13664	13163	12583	14523	12973	14065	12347	13404	12823	12971	15139	12066	13234	13093	45596.9	0	Uncharacterized protein OS=Gallus gallus GN=PROSC PE=3 SV=1
O93510	GELS_CHICK	11918	15368	22109	19263	26332	14611	10854	22955	19887	10773	11613	14859	14340	14569	16490	11238	16609	11215	12942	14015	12884	10009	11972	14179	1178.43	0.0098	Gelsolin OS=Gallus gallus GN=GSN PE=2 SV=1
P05419	CALN_CHICK	11875	16453	9807	12380	11226	9136	13757	16415	12343	11855	15234	13720	11847	10615	12222	12464	10580	12998	13116	13143	15181	7355	11650	12101	2072.09	0	Neo-calmodulin (Fragment) OS=Gallus gallus PE=2 SV=1
Q90864	Q90864_CHICK	11852	27454	17986	23346	14616	23735	9818	31751	41177	34313	6173	42466	14811	22553	22293	18654	23310	10830	27081	41795	11889	30692	32463	29300	9613.71	0	Beta-H globin OS=Gallus gallus GN=HBE1 PE=3 SV=1
P13914	ARY2_CHICK	11800	9047	9960	10890	10343	10465	10997	11137	11039	12714	11800	12818	9786	9480	10702	10993	9754	11846	12353	11031	11667	12775	11182	12611	2120.84	0	Arylamine N-acetyltransferase, pineal gland isozyme NAT-3 OS=Gallus gallus PE=2 SV=1
Q5ZMG0	DOPD_CHICK	11779	9650	10931	11912	12597	10742	9748	12023	9694	11507	9287	9417	9716	9803	11421	10174	11931	10646	8858	8945	12158	9317	9585	10398	1041.86	0	D-dopachrome decarboxylase OS=Gallus gallus GN=DDT PE=3 SV=1
H9KYU8	H9KYU8_CHICK	11727	12284	9568	11200	9158	10851	10487	10841	11335	11337	12693	11803	12284	13571	11858	13517	12383	11835	12148	11885	12507	11339	11948	10817	3404.81	0.0052	Uncharacterized protein OS=Gallus gallus PE=4 SV=2
R4GKB8	R4GKB8_CHICK	11675	16621	15700	14083	18253	14980	16191	18457	18301	15192	15462	17674	15294	14964	15833	13666	14874	15603	13809	14771	16300	15082	13328	14692	46016.6	0	Uncharacterized protein (Fragment) OS=Gallus gallus GN=ATP5D PE=4 SV=1
F1N8I3	F1N8I3_CHICK	11653	10944	12127	11413	11090	11099	11683	12190	12511	12386	13713	12457	11883	10932	12049	10979	12070	12397	12204	11906	13391	12623	13536	13198	3402.18	0	Uncharacterized protein (Fragment) OS=Gallus gallus GN=LOC100859747 PE=4 SV=2
R4GI96	R4GI96_CHICK	11626	12344	13003	11393	11044	12010	12489	13477	12117	6784	12500	12462	11823	13212	12015	12355	11727	11407	12998	13656	14738	13883	14413	14462	23407.1	0	Uncharacterized protein OS=Gallus gallus GN=HDHD2 PE=4 SV=1
Q90WD0	ARP3_CHICK	11602	11766	10909	10040	10846	9727	10718	10801	11084	11911	11725	9988	10472	11696	10372	10115	10501	11055	10540	11359	9977	11359	10904	9808	2203.52	0	Actin-related protein 3 OS=Gallus gallus GN=ACTR3 PE=2 SV=1
P08106	HSP70_CHICK	11580	11214	12723	11486	10956	11740	12387	10625	11789	11905	12992	10849	11390	9923	9090	9771	10527	10680	11575	10888	11859	6554	11821	12616	1377.13	0	Heat shock 70 kDa protein OS=Gallus gallus PE=1 SV=1
E1C660	E1C660_CHICK	11540	8976	10984	10687	10799	12692	12947	11198	14327	13720	11765	9315	9915	10324	12051	11163	10283	11295	12518	10548	11245	11233	11662	12141	7107.68	0	Uncharacterized protein OS=Gallus gallus GN=SLC25A22 PE=3 SV=2
R4GJ51	R4GJ51_CHICK	11501	7323	9027	8181	8599	8477	10410	10643	11205	9686	12549	13449	8840	5934	8497	8563	8299	10373	10257	9760	10597	9879	10669	10672	960.74	0	Uncharacterized protein (Fragment) OS=Gallus gallus GN=LOC101751235 PE=3 SV=1
F1NMN7	F1NMN7_CHICK	11482	9987	10755	10325	9980	9306	9520	9532	8484	11586	10348	9130	10003	11076	11559	11346	11348	11540	11110	10002	9754	9397	10180	10713	35145.1	0	Uncharacterized protein OS=Gallus gallus GN=ALDH9A1 PE=3 SV=2
F1NSV7	F1NSV7_CHICK	11481	12423	11138	10290	12392	11759	12944	11903	12840	10989	11119	11214	11021	9599	10714	10836	11593	11724	11766	10854	12879	10529	10912	10900	690.4	0	Uncharacterized protein (Fragment) OS=Gallus gallus GN=GLS PE=3 SV=2
E1BT00	E1BT00_CHICK	11404	9665	12004	11669	12496	11372	12573	13411	13992	13660	13345	12843	11872	8235	10852	11005	12638	11446	13124	11766	13116	12737	12676	13176	982.22	0	Uncharacterized protein OS=Gallus gallus GN=ATP6V1D PE=4 SV=1
E1C652	E1C652_CHICK	11359	8857	10885	9951	9581	9719	9462	9277	9853	9665	7363	8592	11042	7688	10277	8145	10468	9636	9738	8864	9701	9674	9938	10595	20539	0	Uncharacterized protein OS=Gallus gallus GN=PENK PE=4 SV=2
F1NLL4	F1NLL4_CHICK	11344	10242	10215	10474	11130	12214	12675	12174	12113	13651	11510	9981	10687	9720	10356	10537	11016	10523	12780	11900	11997	11864	11166	11310	3871.67	0	Uncharacterized protein OS=Gallus gallus GN=NUTF2 PE=4 SV=2
Q5F3Q3	Q5F3Q3_CHICK	11341	10366	10655	10312	10493	11112	9049	9644	10330	11310	9954	9796	10221	8429	9673	9554	10816	9922	9058	9196	9969	10850	9409	11043	2269.62	0	Uncharacterized protein OS=Gallus gallus GN=RCJMB04_10b17 PE=2 SV=1
O42265	PSA1_CHICK	11318	18787	16596	17241	10761	9857	9093	10976	10902	10565	5837	10580	10137	12018	12133	5989	9762	10043	9782	10104	9860	10744	12044	17515	11354.4	0.0088	Proteasome subunit alpha type-1 OS=Gallus gallus GN=PSMA1 PE=2 SV=2
F1N8J0	F1N8J0_CHICK	11275	13190	13429	11469	11115	11223	10499	12162	10244	8634	11948	11083	12174	12395	12426	13873	13157	12611	11328	11672	11495	12075	11977	12410	648.71	0	Uncharacterized protein OS=Gallus gallus GN=ACAA2 PE=3 SV=1
R4GHS0	R4GHS0_CHICK	11247	11648	11037	10088	12753	9835	14119	18344	32202	18492	27776	17340	9968	11295	10886	9253	10102	10373	27434	25300	15492	31009	15539	10021	1466.44	0.0076	Uncharacterized protein OS=Gallus gallus GN=HSD17B12 PE=3 SV=1
E1BW78	E1BW78_CHICK	11243	11980	12731	13137	13634	14291	15084	14637	16760	14975	15477	12198	13978	12433	14121	11119	14872	12915	13462	13888	13687	15716	14082	12937	5421.04	0	Uncharacterized protein OS=Gallus gallus GN=COX6C PE=4 SV=2
Q6JLB2	Q6JLB2_CHICK	11234	11529	12932	12659	10468	10850	10186	13191	12073	10130	11419	13285	11840	8935	10199	10405	12070	9932	11103	12264	12977	11573	13464	12461	3886.22	0	Proteasome subunit beta type OS=Gallus gallus GN=PSMB1 PE=3 SV=1
F1NT20	F1NT20_CHICK	11170	12647	10923	10311	11058	10175	10621	11554	9712	11285	10315	11549	11507	12574	12209	10617	11044	10599	9898	11617	9518	11643	11561	11212	819.7	0	Uncharacterized protein OS=Gallus gallus GN=ACAT2 PE=3 SV=2
F1P0Y6	F1P0Y6_CHICK	11162	14287	12994	11068	9191	11214	11670	10798	11263	11764	11091	11660	12829	13188	11861	13079	10820	12255	11598	12074	10292	11546	11889	10469	2499.25	0	Malic enzyme OS=Gallus gallus GN=ME1 PE=3 SV=2
P80026	PRVM_CHICK	11119	12503	11824	13605	13557	14619	14720	13077	12745	10928	15157	11950	12301	13011	12475	14540	10924	11383	12969	14177	13718	13791	14251	14728	1123.05	0	Parvalbumin, muscle OS=Gallus gallus PE=1 SV=1
Q9PW38	GEPH_CHICK	11060	15826	12367	14159	11385	12942	10414	17413	16222	16204	9679	15445	11767	14012	13505	13081	13361	11897	12496	15654	10922	13873	13480	13214	891.45	0.0088	Gephyrin OS=Gallus gallus GN=GPHN PE=1 SV=1
D2Z1L9	D2Z1L9_CHICK	11023	12382	12050	11500	15205	13295	10380	13641	14766	12861	14132	12977	13291	15921	10988	13091	14595	10656	12626	12058	15705	11903	14833	14388	831.82	0	LIM and SH3 protein 1 OS=Gallus gallus GN=LASP1 PE=2 SV=1
F1NWT8	F1NWT8_CHICK	11021	9127	10619	9819	11827	13343	12585	10954	12208	11835	12894	9522	12373	9352	10070	13329	13888	10830	15574	14255	10082	12725	12147	9717	3589.4	0	Uncharacterized protein OS=Gallus gallus GN=RUFY3 PE=4 SV=2
E1BRI5	E1BRI5_CHICK	10970	9191	9345	9615	8564	9740	9582	8250	9461	10577	9930	8948	10056	8095	10173	10613	9089	10000	10321	9675	10059	9571	9836	10011	1455.88	0	Uncharacterized protein OS=Gallus gallus GN=LYPLA2 PE=4 SV=1
H9KZI4	H9KZI4_CHICK	10945	11067	10726	11990	9865	9916	10010	10283	12596	8945	11170	9346	11019	11314	9585	9742	10136	9500	12481	9923	10873	9292	11338	10708	1549.81	0	Annexin OS=Gallus gallus GN=LOC772393 PE=3 SV=2
Q90875	ACOC_CHICK	10922	12458	14296	12290	12511	15249	15467	13115	13603	15242	12561	11733	15912	14392	13793	13944	13493	13386	13265	15913	12643	16164	12703	11764	8908.58	0	Cytoplasmic aconitate hydratase OS=Gallus gallus GN=ACO1 PE=2 SV=1
H9KZP2	H9KZP2_CHICK	10901	9402	8477	8851	7856	8765	9544	9972	9408	9980	9247	10070	9198	8864	9052	10029	8411	10152	10685	9789	8927	11250	9621	9789	2451.41	0	Uncharacterized protein (Fragment) OS=Gallus gallus GN=KRT8 PE=3 SV=2
F1NU56	F1NU56_CHICK	10836	9928	8153	8330	9803	8419	8366	6446	8262	6713	11698	7486	10534	7682	9463	10115	7557	11985	9119	7766	9256	7508	8867	7026	2746.57	0.0076	Uncharacterized protein OS=Gallus gallus GN=RPS25 PE=4 SV=2
Q5ZHR7	Q5ZHR7_CHICK	10788	10266	9694	10195	11497	10951	10955	8116	10630	10542	11617	9043	9768	8857	8310	9707	10747	12224	11247	10422	11463	11557	10391	12283	48415.8	0	Uncharacterized protein OS=Gallus gallus GN=CLTA PE=2 SV=1
E1C6C9	E1C6C9_CHICK	10753	9380	10515	11179	10859	10322	9400	10635	11976	10378	9476	9966	7792	6859	10147	8911	8051	9126	9692	9636	10639	8549	9776	9501	754.36	0	Uncharacterized protein OS=Gallus gallus GN=NDUFB10 PE=4 SV=1
Q5ZI60	Q5ZI60_CHICK	10733	10441	9990	10615	9899	10188	11105	10949	10453	11421	13257	12512	10073	9787	9169	10438	9997	11156	9830	9537	10652	10934	10593	10064	7198.85	0	Coronin OS=Gallus gallus GN=CORO1C PE=2 SV=1
F1NY51	F1NY51_CHICK	10677	9299	9268	12312	8584	8913	8366	10156	10138	8588	8284	5969	8980	8569	5906	10853	9276	6288	8408	11529	5840	7785	11864	5867	1190.12	0	Ubiquitin carboxyl-terminal hydrolase OS=Gallus gallus GN=UCHL3 PE=3 SV=1
Q5ZIZ7	Q5ZIZ7_CHICK	10672	7174	10718	10668	10661	9518	8129	10369	8754	6618	13380	10363	10432	5364	7864	7921	10916	7890	8977	8693	10867	8806	11090	10371	592.22	0	Uncharacterized protein OS=Gallus gallus GN=RCJMB04_22f12 PE=2 SV=1
F1NLG5	F1NLG5_CHICK	10653	12010	10777	11531	10824	11410	11774	11504	11195	11606	10512	11102	11107	11663	10460	10542	10484	10829	10958	10876	11364	11550	10594	10320	2031.47	0	Uncharacterized protein (Fragment) OS=Gallus gallus GN=SFXN1 PE=4 SV=2
E1BXS5	E1BXS5_CHICK	10653	9221	9718	10418	11253	9768	9293	10546	8747	9882	10645	10411	10403	11068	10544	11147	9717	10109	9202	10155	9231	9762	10529	10437	1911.02	0	Uncharacterized protein OS=Gallus gallus GN=DECR1 PE=4 SV=1
F1P0Z7	F1P0Z7_CHICK	10631	9924	10589	9997	9967	11174	10902	10014	12104	10921	10434	10745	11487	15544	10780	10671	11746	10058	11119	11105	13373	11863	11008	12937	1560.14	0	Uncharacterized protein OS=Gallus gallus GN=ARL8B PE=3 SV=2
Q9W6V2	NEGR1_CHICK	10615	9059	11936	11033	10510	8785	11129	12072	11362	9831	13658	13637	8370	7550	8403	11126	9980	11236	8937	9755	9737	8242	9985	9817	564.53	0	Neuronal growth regulator 1 OS=Gallus gallus GN=NEGR1 PE=1 SV=1
Q5ZKN9	Q5ZKN9_CHICK	10607	8768	9249	10484	9238	9190	10683	10713	10207	10855	10088	9931	9670	9659	8642	10405	8438	9144	10812	9316	12560	10385	10460	11131	855.27	0	Isocitrate dehydrogenase [NAD] subunit, mitochondrial OS=Gallus gallus GN=RCJMB04_9n20 PE=2 SV=1
Q03669	AT2A2_CHICK	10516	12064	9793	10881	9142	13910	13653	11078	11293	14145	10262	15105	15274	15038	11533	11113	10512	10273	10968	11187	10355	10663	14453	11060	2751.05	0	Sarcoplasmic/endoplasmic reticulum calcium ATPase 2 OS=Gallus gallus GN=ATP2A2 PE=2 SV=2
Q5F3B9	Q5F3B9_CHICK	10439	9566	8942	9232	10165	10133	10224	10723	11497	9144	9668	11412	10330	8694	9555	8892	9516	9534	10399	10193	9821	10856	9860	11398	2323.24	0	Succinyl-CoA ligase subunit beta OS=Gallus gallus GN=SUCLA2 PE=2 SV=1
A0FJX3	A0FJX3_CHICK	10360	10536	12930	11196	8243	16487	7315	9845	8413	17794	10066	16137	11278	14067	12688	14697	11139	10367	11130	7096	10052	9619	16337	15889	2376.1	0	NDRG4 (Fragment) OS=Gallus gallus PE=4 SV=1
D0VX31	D0VX31_CHICK	10320	11340	8651	9719	8522	10355	14032	9692	9676	12879	12401	10345	9983	13634	10656	13650	10344	12207	12676	12710	12418	11020	11984	10802	665.73	0	Mitochondrial ubiquinol-cytochrome-c reductase complex core protein i OS=Gallus gallus PE=1 SV=1
E1BWX1	E1BWX1_CHICK	10261	9099	9641	11064	9261	10185	8913	9541	9903	8048	9817	9967	10510	12731	9056	9559	10465	9349	9368	9661	11434	9906	9842	9791	883.12	0	Annexin OS=Gallus gallus GN=ANXA6 PE=3 SV=2
F1NF15	F1NF15_CHICK	10192	9690	8754	10520	9588	8939	9170	9521	8135	9061	9731	9272	8538	8533	9268	9218	8527	9873	8598	8587	9753	8123	9373	9076	5633.61	0	Uncharacterized protein OS=Gallus gallus GN=DYNLRB1 PE=4 SV=2
Q5ZM25	OLA1_CHICK	10172	7734	7786	7113	6089	10454	9393	8170	12584	11220	8951	9206	8753	14519	10333	10432	8076	9615	10835	10682	9550	9881	11729	9329	2065.99	0	Obg-like ATPase 1 OS=Gallus gallus GN=OLA1 PE=2 SV=1
E1C4Q2	E1C4Q2_CHICK	10102	9764	10010	9549	9621	9878	11730	10780	11388	11063	9303	9417	9832	11034	9294	10591	9809	10109	11345	11590	10654	11014	11046	10404	2393.91	0	Microtubule-associated protein 6 homolog OS=Gallus gallus GN=MAP6 PE=4 SV=2
F1NLC7	F1NLC7_CHICK	10085	10543	9829	9601	10080	10350	9831	9259	10359	9932	10056	10988	10157	11170	10668	9759	9716	11133	10105	9772	9605	9856	9437	9987	1022.79	0	Uncharacterized protein OS=Gallus gallus GN=TXNDC12 PE=4 SV=2
E1C4V1	E1C4V1_CHICK	10053	10636	10703	10764	10186	10717	9909	9504	8026	8707	10215	9955	8912	10528	9147	10727	8411	9461	8653	9060	8692	10827	8478	9827	685.47	0	ATP synthase-coupling factor 6, mitochondrial OS=Gallus gallus GN=ATP5J PE=3 SV=2
F1NC33	F1NC33_CHICK	9990	12465	10726	11286	8439	10786	5883	3665	6250	10545	5628	4939	7435	7888	6592	6459	6785	3700	6200	6320	6131	6983	6996	6991	522.47	0	Heat shock cognate protein HSP 90-beta OS=Gallus gallus GN=HSP90AB1 PE=3 SV=1
E1C453	E1C453_CHICK	9937	16745	10858	12129	14760	17059	15883	11021	11231	6087	11878	10086	11121	12280	15654	13962	12451	16774	13469	13092	12059	12277	10994	10952	1679.09	0	Heterogeneous nuclear ribonucleoprotein K OS=Gallus gallus GN=HNRNPK PE=4 SV=1
F1NUE0	F1NUE0_CHICK	9908	8922	8889	8816	7495	7593	7116	7099	6508	7826	6808	8094	8109	8707	8837	10416	7681	8483	6658	6987	6945	7640	7807	8885	888.33	0	Uncharacterized protein OS=Gallus gallus GN=SRI PE=4 SV=1
F1NBA0	F1NBA0_CHICK	9904	12598	8680	9366	8198	12323	9783	8422	11458	12456	8112	9955	10913	11570	11476	10262	8543	11190	8211	8864	9003	8641	8206	9030	1251.43	0	Syntaxin-binding protein 1 (Fragment) OS=Gallus gallus GN=STXBP1 PE=4 SV=2
F1NS91	F1NS91_CHICK	9880	7941	8145	8860	9416	7951	8337	7337	8645	6104	9060	5902	9458	9917	9079	10195	9874	10598	8939	7702	8214	6938	7526	7081	1340.55	0	Uncharacterized protein OS=Gallus gallus GN=RPL9 PE=4 SV=2
Q5ZK63	TCP4_CHICK	9866	16369	17665	14840	16213	14069	15243	10826	11072	8806	13765	16985	13624	13367	18859	10393	16027	17178	14633	13314	17142	13491	10729	16010	917.5	0	Activated RNA polymerase II transcriptional coactivator p15 OS=Gallus gallus GN=SUB1 PE=2 SV=1
Q9I8D6	Q9I8D6_CHICK	9865	13990	14081	12931	14623	9461	9988	12768	10924	11698	9340	9358	10869	11007	12383	12281	11015	11308	10268	12352	9508	11143	10403	11397	1497.59	0	T-complex protein 1 subunit delta OS=Gallus gallus GN=tcp-1 delta PE=2 SV=1
R4GGJ0	R4GGJ0_CHICK	9845	8075	7103	7473	8082	8297	9306	5537	7052	6126	10075	7376	9738	9092	9488	10205	9385	10476	9339	9002	8119	8604	7922	6833	3992.72	0	Uncharacterized protein OS=Gallus gallus GN=RPS16 PE=3 SV=1
E1BV34	E1BV34_CHICK	9827	10825	9044	7670	7534	13123	11172	11388	10766	14489	6681	12156	11073	12477	9508	10548	11342	10623	12100	11099	9189	11078	11435	10645	6597.43	0	Uncharacterized protein OS=Gallus gallus GN=Gga.3145 PE=4 SV=1
Q5F412	Q5F412_CHICK	9818	10473	10284	9228	10700	10688	8685	8623	9371	9783	8037	8233	10596	11045	8652	10846	9355	10747	10805	9728	9334	9368	8644	9676	613.06	0.0052	Uncharacterized protein OS=Gallus gallus GN=RCJMB04_3n18 PE=2 SV=1
Q5ZLI9	Q5ZLI9_CHICK	9815	10328	10268	10266	10420	10552	8139	8999	9191	7976	9541	9447	9102	9378	9348	9632	9910	9789	9079	8731	8275	8881	8546	8433	1506.39	0	3-hydroxyisobutyrate dehydrogenase OS=Gallus gallus GN=HIBADH PE=2 SV=1
Q5ZLJ7	Q5ZLJ7_CHICK	9772	10444	12471	12044	15790	10722	11132	12780	13933	10539	12952	11878	12427	9063	11953	10905	12725	11493	11091	11191	13689	9680	11710	11987	1344.74	0	Uncharacterized protein OS=Gallus gallus GN=RCJMB04_5n23 PE=2 SV=1
Q5ZJZ2	Q5ZJZ2_CHICK	9759	10958	10127	12651	11241	9564	10020	12416	11137	8134	11076	9993	11041	10588	10779	10529	10346	10996	11292	10529	11728	8217	10469	9911	1013.32	0	Uncharacterized protein OS=Gallus gallus GN=RPL3 PE=2 SV=1
F1NW95	F1NW95_CHICK	9723	8951	8626	8962	8866	10492	9781	9341	8317	5466	10115	9746	8724	5282	7759	7144	8338	10132	8139	9141	8033	8426	8235	8524	12239.6	0	Uncharacterized protein OS=Gallus gallus GN=NDUFA12 PE=4 SV=2
F1NPA9	F1NPA9_CHICK	9702	9945	8469	9095	7442	9641	10565	9674	10311	10756	8452	9748	10537	12223	10643	9987	9531	9473	10928	9770	9304	12755	9184	8016	4719.66	0	Uncharacterized protein OS=Gallus gallus GN=RPS3 PE=3 SV=2
E1BXC2	E1BXC2_CHICK	9612	7585	10056	10293	10653	8732	9058	10723	11337	9277	11561	11449	9700	5341	8889	8379	10221	8482	9314	9176	9973	9252	10509	10274	2208.73	0	Uncharacterized protein (Fragment) OS=Gallus gallus GN=ESD PE=4 SV=2
O93468	O93468_CHICK	9579	10787	10114	10373	9737	8845	9590	9532	8506	9334	8966	8178	8263	10288	9978	10156	9005	9877	8810	9137	8953	9748	9518	9954	1107.5	0	GTP-binding protein OS=Gallus gallus GN=cRhoB PE=2 SV=1
F1NXW3	F1NXW3_CHICK	9470	7120	7460	8403	9081	7902	7278	5495	7611	4113	10710	5721	9279	8550	9879	9506	9040	10320	8384	7691	8719	5412	8096	6000	1805.31	0	Uncharacterized protein (Fragment) OS=Gallus gallus GN=RPS15A PE=3 SV=2
Q5ZJM9	SUMO2_CHICK	9440	11329	12290	8686	9089	11222	9863	10085	9591	9753	9047	12361	8564	11096	10902	8454	11681	8146	12030	9615	11484	10532	11270	11481	2050.98	0	Small ubiquitin-related modifier 2 OS=Gallus gallus GN=SUMO2 PE=3 SV=1
E1C297	E1C297_CHICK	9321	7507	7127	7649	6580	6550	6386	7121	5300	4601	5656	4924	5015	3211	7501	5502	6961	7128	7404	6871	7238	6639	5580	6902	1178.83	0	Uncharacterized protein OS=Gallus gallus GN=MGST3 PE=4 SV=2
H9KYP2	H9KYP2_CHICK	9280	11124	10534	10588	10708	11421	12896	14364	15257	13496	8711	11349	10159	10287	11016	8488	10726	10708	13032	12275	9166	14416	9327	13218	1565.71	0	Uncharacterized protein (Fragment) OS=Gallus gallus GN=LOC776719 PE=3 SV=2
P04268	TPM1_CHICK	9221	8707	8693	9618	9067	9454	12448	9648	10582	10141	12675	11022	11252	8397	8904	10357	10798	9751	10210	11262	11149	13370	11085	10892	2338.5	0	Tropomyosin alpha-1 chain OS=Gallus gallus GN=TPM1 PE=1 SV=2
Q5ZMH1	SEPT2_CHICK	9134	8044	9408	9963	9356	9087	8323	7425	9031	9049	8556	8417	8465	7848	7925	9226	7379	8507	7856	7924	8199	8166	8748	8474	549	0	Septin-2 OS=Gallus gallus GN=SEPT2 PE=2 SV=1
Q8AXV0	SH3G1_CHICK	9096	9913	8358	9925	9541	9110	6774	10155	10132	6798	8650	7849	9644	5492	7016	7236	8243	8019	9458	8824	8410	7902	9980	8007	4835.02	0	Endophilin-A2 OS=Gallus gallus GN=SH3GL1 PE=1 SV=1
F1NF89	F1NF89_CHICK	8990	6857	6905	7796	8242	6695	7274	6504	7112	4485	9808	6577	8475	6926	8765	8656	8247	9522	9007	7803	8486	6676	7687	6208	578.25	0	40S ribosomal protein S24 OS=Gallus gallus GN=RPS24 PE=3 SV=2
F2Z4L4	F2Z4L4_CHICK	8938	9622	8244	9252	12094	10802	12509	10377	10658	12585	16480	12557	10596	13315	10737	11939	13103	14935	12921	15003	13664	12963	13603	10471	891.06	0	Uncharacterized protein OS=Gallus gallus GN=SET PE=3 SV=1
F1P0C1	F1P0C1_CHICK	8907	9366	22819	8970	22203	9071	25020	8186	8776	8414	22953	20074	8070	26073	7874	9088	9062	8978	8521	8697	9799	7868	8174	8701	2749.07	0.0076	Uncharacterized protein OS=Gallus gallus GN=ATP6V1C1 PE=4 SV=2
E1C8W4	E1C8W4_CHICK	8856	10604	9099	10584	9551	8945	10178	10145	9998	9057	10545	9947	10035	10949	9145	10225	8552	8920	10114	9660	10223	10144	9877	9206	827.4	0	Ubiquitin carboxyl-terminal hydrolase OS=Gallus gallus GN=USP5 PE=3 SV=2
R4GJ68	R4GJ68_CHICK	8853	13231	10620	8809	11050	10592	13447	11578	9536	9547	10954	9030	10123	10039	9359	8243	10206	12187	11826	16558	11471	10484	10714	10046	1638.28	0	Uncharacterized protein OS=Gallus gallus GN=COX7A2L PE=4 SV=1
Q5ZM59	Q5ZM59_CHICK	8848	10146	10632	8595	8850	9809	11004	9635	9073	10204	9440	9190	8262	7436	8025	8313	9794	9660	9982	8779	8602	10229	8226	9557	506.61	0	Phosphohippolin-like protein OS=Gallus gallus GN=FXYD6 PE=2 SV=1
Q03696	NGCA_CHICK	8841	8125	8420	7987	8692	7886	8932	7939	9134	8723	9359	8844	8032	7853	8965	8499	8227	8948	7950	8659	8295	7521	8560	7865	1053.42	0	Neuronal-glial cell adhesion molecule OS=Gallus gallus PE=1 SV=2
P11183	GCSH_CHICK	8833	9531	7295	8659	7026	7896	7352	10469	8915	10663	6364	9039	8344	7738	8168	7687	9118	7253	8505	7071	8157	6423	9102	6378	1044.71	0	Glycine cleavage system H protein, mitochondrial OS=Gallus gallus GN=GCSH PE=1 SV=2
P14315	CAPZB_CHICK	8828	8213	7885	8014	7846	8052	8615	8389	8281	10258	8445	8817	8727	9184	8050	9125	8193	9165	9651	8881	8686	9038	9300	8985	2215.69	0	F-actin-capping protein subunit beta isoforms 1 and 2 OS=Gallus gallus GN=CAPZB PE=1 SV=3
E1BQN0	E1BQN0_CHICK	8824	9921	9239	10744	10575	11059	10940	10898	11230	9967	11654	10070	7138	10014	9584	8576	10994	8982	10325	11377	12126	10499	10491	10259	1755.42	0	Uncharacterized protein OS=Gallus gallus GN=NDUFS6 PE=4 SV=1
F1NFC0	F1NFC0_CHICK	8808	7576	8997	8559	9355	7880	6512	7599	8588	6930	7418	7240	8238	7506	8463	7353	7074	6286	7963	7372	8202	6421	8063	9682	598.18	0.0088	Nuclease-sensitive element-binding protein 1 (Fragment) OS=Gallus gallus GN=YBX1 PE=4 SV=2
R4GG35	R4GG35_CHICK	8782	8475	7896	7818	7475	9263	9317	8311	8896	9392	9032	9196	8546	9097	8328	8990	8064	8989	9999	9208	9052	9247	8956	8347	73972.1	0	Uncharacterized protein OS=Gallus gallus GN=NOVA1 PE=4 SV=1
E1C5D2	E1C5D2_CHICK	8752	9001	9514	10889	10843	11184	10496	9842	10698	9683	10414	9083	6694	8910	9601	8057	10274	8733	9530	10192	10729	8637	9221	10270	1987.13	0	Uncharacterized protein OS=Gallus gallus GN=NDUFS5 PE=4 SV=1
E1BQI4	E1BQI4_CHICK	8751	8810	8045	8146	9183	9245	10880	10009	9213	10054	10035	10028	11486	10553	9945	10726	9503	10449	11912	11141	10685	9997	10440	10186	1179.46	0.0052	Uncharacterized protein (Fragment) OS=Gallus gallus GN=GLOD4 PE=4 SV=2
F1NUW5	F1NUW5_CHICK	8711	9194	10421	10258	9667	8563	9180	9415	10314	10628	9333	8712	9242	8394	8979	9975	9563	8235	9321	7839	9814	9302	8929	9839	2021.38	0	Uncharacterized protein OS=Gallus gallus GN=CLTB PE=4 SV=1
R4GH31	R4GH31_CHICK	8679	7960	7613	8449	10332	8531	7577	6974	8712	5292	11497	7129	9434	8578	9638	10199	9207	9780	9308	8673	9888	5561	9030	6876	1149.85	0.0052	Uncharacterized protein OS=Gallus gallus GN=LOC100857334 PE=3 SV=1
C7G537	C7G537_CHICK	8631	6340	12195	11659	12393	5413	5484	10013	13762	7193	11291	5911	7997	4644	5707	6287	5630	6471	8590	5410	12622	6702	9320	11071	3410.46	0	ADF actin binding protein OS=Gallus gallus GN=COTL1 PE=2 SV=1
F1NYM3	F1NYM3_CHICK	8630	8773	9588	7702	9931	8563	7734	7602	9204	6833	6871	6230	5860	5810	7859	6586	8383	7308	6842	6975	7033	7468	6631	7921	11830	0	Uncharacterized protein (Fragment) OS=Gallus gallus GN=NDUFS7 PE=3 SV=2
F1NAF3	F1NAF3_CHICK	8630	7580	8162	9535	7839	7960	7719	7424	9673	9228	6671	7537	7771	6701	8286	8081	7562	7245	7939	7343	7902	8411	8008	7775	4701.08	0.0014	Uncharacterized protein OS=Gallus gallus GN=NDUFS8 PE=3 SV=2
F1NA76	F1NA76_CHICK	8605	12412	7926	8842	8797	7444	7036	8454	7627	8422	9224	8790	7642	8994	9133	8921	8786	8482	8721	8133	7923	9908	7775	8286	916.84	0	Uncharacterized protein OS=Gallus gallus GN=TMED10 PE=3 SV=1
Q71SG3	Q71SG3_CHICK	8542	8692	8268	8772	8407	9181	9157	7427	9348	7914	9633	7560	9062	8872	6644	9776	8681	7801	10959	9515	11119	8098	8347	9374	535.38	0	Collapsin response mediator protein-1B OS=Gallus gallus GN=CRMP1B PE=2 SV=1
F1NSI3	F1NSI3_CHICK	8511	9779	9349	9954	9511	8141	8425	10430	9659	9588	9668	8466	8709	8771	7990	9268	8898	7606	9563	8832	10681	9118	9036	8504	993.41	0	Uncharacterized protein OS=Gallus gallus GN=CYB5B PE=3 SV=1
F1NLZ7	F1NLZ7_CHICK	8481	9277	10494	8063	7878	9744	11512	9530	9062	9132	15510	13035	11173	12843	9522	11729	12192	11353	10875	13640	11880	7620	13041	10638	2956.2	0.0014	Uncharacterized protein OS=Gallus gallus GN=SLC32A1 PE=4 SV=2
R4GK40	R4GK40_CHICK	8479	8299	8020	8319	6384	8145	9827	7702	7594	9388	8866	7207	8348	10304	7985	8756	6985	7676	9304	7507	8599	8878	7645	8275	2451.15	0	Isocitrate dehydrogenase [NAD] subunit, mitochondrial OS=Gallus gallus PE=3 SV=1
Q5F419	Q5F419_CHICK	8444	7468	8939	8850	9227	8143	7138	8031	8325	7827	8024	6985	7286	6007	7598	7553	8011	7431	7109	6992	8672	6678	7547	8859	3111.01	0	Uncharacterized protein OS=Gallus gallus GN=VAPA PE=2 SV=1
Q5ZI04	FA49A_CHICK	8428	13738	9200	10304	7318	11231	8418	10825	13920	16014	6061	13246	9058	11746	11645	12429	9310	8671	10198	13013	6666	12683	10851	9299	897.06	0.0088	Protein FAM49A OS=Gallus gallus GN=FAM49A PE=2 SV=1
E1BZH9	E1BZH9_CHICK	8403	9070	9316	9253	9904	8420	7522	8694	8416	8234	7645	7400	7712	6804	9003	8434	8639	7965	7436	7310	8410	7054	8397	9137	10123.5	0	Uncharacterized protein OS=Gallus gallus GN=HADH PE=4 SV=1
Q98932	RAB5C_CHICK	8375	9484	8985	8653	9087	10055	9981	9852	10131	9593	9697	9207	8799	9270	9725	8672	8990	9059	9274	9608	9843	8657	8476	9150	542.24	0	Ras-related protein Rab-5C OS=Gallus gallus GN=RAB5C PE=1 SV=1
E1BZ93	E1BZ93_CHICK	8242	7348	10164	6136	6679	9054	10892	12297	11369	13793	7480	8725	10690	10640	9555	10729	9111	9512	11697	11008	10345	10948	10543	8844	998.85	0	Uncharacterized protein OS=Gallus gallus GN=PHYHIPL PE=4 SV=1
F1NEQ6	F1NEQ6_CHICK	8226	7287	8410	9303	8938	8233	7583	11072	12002	12112	9119	7777	8560	6074	8794	8649	7900	7989	9202	7799	8320	8731	9621	10294	14009	0	Proteasome subunit alpha type (Fragment) OS=Gallus gallus GN=PSMA6 PE=3 SV=1
Q5F352	RASN_CHICK	8203	7138	7567	7550	7072	8392	9140	8994	8689	7694	8707	9149	7613	5576	7451	7625	7749	8504	8805	8740	9072	9784	8695	8420	1151.41	0	GTPase NRas OS=Gallus gallus GN=NRAS PE=2 SV=1
F1NIP5	F1NIP5_CHICK	8188	5638	7171	6649	8977	6205	6658	8469	6748	6158	7822	8011	6796	7226	6286	6812	7117	7155	7066	6707	7325	8403	7753	7880	507.46	0	Uncharacterized protein (Fragment) OS=Gallus gallus GN=PRPS1 PE=3 SV=2
P16580	GLNA_CHICK	8162	8853	8914	8799	8013	6911	6486	7284	7600	7133	8927	7746	9140	11246	7242	9308	6846	8657	8233	8366	7619	8995	7354	7179	753.08	0	Glutamine synthetase OS=Gallus gallus GN=GLUL PE=1 SV=1
E1BTQ9	E1BTQ9_CHICK	8148	8440	9103	8500	8706	8917	10373	8630	9569	7608	10119	9488	8377	8480	9087	8891	8564	8767	9127	9198	9766	9321	9827	9982	20689.6	0	Uncharacterized protein OS=Gallus gallus GN=AUH PE=3 SV=2
F1NW48	F1NW48_CHICK	8135	6001	10190	9188	9719	9120	7938	9154	9207	4000	8593	10397	9222	3551	9093	5692	9797	5946	8200	8216	8063	8056	7778	8762	1115.7	0	Uncharacterized protein (Fragment) OS=Gallus gallus GN=ACTR3B PE=3 SV=1
F1NBD1	F1NBD1_CHICK	8050	13498	8363	7338	9299	8672	15218	12639	17999	10243	5487	20874	12377	12067	9251	16411	15169	12142	24674	24623	11619	33284	19139	14310	3812.96	0.0027	Uncharacterized protein OS=Gallus gallus GN=NARS PE=3 SV=2
Q91955	MTPN_CHICK	8037	1581	8064	9272	9589	3433	4464	7868	8236	4995	11638	9475	6755	NaN	5270	6192	7585	4849	7296	5101	9867	6064	9682	10579	9007.85	0	Myotrophin OS=Gallus gallus GN=MTPN PE=3 SV=1
E1BWT8	E1BWT8_CHICK	8018	7039	8069	8731	8251	7562	7563	11114	10433	7437	7634	8956	7147	5238	7167	7702	7292	7354	8136	7634	8507	8143	8426	8589	679.43	0	Uncharacterized protein OS=Gallus gallus GN=MAP1LC3A PE=3 SV=1
Q6EE62	Q6EE62_CHICK	7739	7526	6715	7139	7128	6315	6801	5657	7060	3615	8623	5801	7197	7339	7664	7342	6746	8517	7222	7362	7829	4544	6836	5083	1173.3	0.0027	Ribosomal protein (Fragment) OS=Gallus gallus PE=2 SV=1
F1NJF0	F1NJF0_CHICK	7723	8209	8031	10313	8881	8347	7781	5696	6155	5675	7884	6432	6861	6720	6791	6836	7044	7413	6192	6853	5929	3483	7043	7443	26388.8	0	Uncharacterized protein (Fragment) OS=Gallus gallus GN=C1QBP PE=4 SV=2
Q5F3X1	Q5F3X1_CHICK	7718	14529	8120	7501	7124	7259	6947	6437	7137	9043	7598	9444	6840	7334	6618	13496	11280	6155	13257	17504	8892	12343	13463	6494	680.55	0	Protein kinase C OS=Gallus gallus GN=PRKCA PE=2 SV=1
P09653	TBB5_CHICK	7709	14243	8911	7351	8988	9296	11857	10153	5768	7945	8088	8279	5806	12680	6254	12461	7852	13662	7490	7947	5577	8297	7755	7625	533.87	0	Tubulin beta-5 chain OS=Gallus gallus PE=3 SV=1
F1P2A1	F1P2A1_CHICK	7700	8566	8231	8026	9403	8189	8731	6920	8459	8558	7527	7827	9283	8890	9075	9763	9487	8764	7034	8163	7731	8053	8325	8296	55456.2	0	Uncharacterized protein OS=Gallus gallus GN=ATOX1 PE=4 SV=2
Q5ZJG3	BT3L4_CHICK	7696	9236	8770	9563	9160	8201	7244	9276	8233	6695	7974	8451	8095	8691	8667	8101	8169	8480	7253	7823	9071	7043	8253	7955	2335.34	0	Transcription factor BTF3 homolog 4 OS=Gallus gallus GN=BTF3L4 PE=2 SV=1
F1NPL8	F1NPL8_CHICK	7640	8330	7755	8445	7557	7832	8219	7093	6847	7756	7754	6986	7162	8358	7837	8131	7757	8437	7892	7890	7546	7183	7215	7452	723.81	0	Uncharacterized protein (Fragment) OS=Gallus gallus GN=GSK3B PE=1 SV=2
Q5ZHL0	VA0D2_CHICK	7547	8356	8181	8146	7338	6860	8149	6841	8103	6964	6323	7190	7239	6750	7083	7425	6842	6882	8131	7862	7009	7566	8016	7221	1307.09	0	V-type proton ATPase subunit d 2 OS=Gallus gallus GN=ATP6V0D2 PE=2 SV=1
E1C251	E1C251_CHICK	7506	8960	6802	6805	6430	9156	7056	7830	7902	8464	7891	8740	9554	8398	9119	8652	6314	8947	6945	6488	7942	7699	9469	7351	855.09	0	Uncharacterized protein (Fragment) OS=Gallus gallus GN=S100B PE=4 SV=2
D5M8S6	D5M8S6_CHICK	7424	4671	8208	9445	11382	7133	8208	10475	11269	7720	11390	10370	5963	3213	7349	6444	9281	6631	8205	8327	12115	7653	8565	10120	3526.91	0	Mitochondrial complex I subunit NDUFV3 transcript variant 1 OS=Gallus gallus GN=LOC418541 PE=2 SV=1
F1P3D8	F1P3D8_CHICK	7421	7658	7344	7165	7076	6987	10922	10962	9305	10063	9722	10620	13447	14804	13165	13817	12638	9778	11264	12399	12173	12714	12361	7514	5204.78	0.0052	Uncharacterized protein OS=Gallus gallus GN=SLC25A12 PE=3 SV=2
F1NI29	F1NI29_CHICK	7417	6644	6668	8411	8308	6347	6275	10060	8181	6854	8766	7811	5870	6790	6255	7046	9205	6436	6133	6977	11168	6459	10443	8594	758.28	0	Uncharacterized protein OS=Gallus gallus GN=HADHA PE=3 SV=2
Q5ZIT7	Q5ZIT7_CHICK	7392	8706	8616	8652	8761	7912	8537	8960	8343	8342	7501	7137	8183	9048	7889	8352	8146	8096	9060	8685	8324	8503	7999	7436	2029.89	0.0027	Uncharacterized protein OS=Gallus gallus GN=PSMC3 PE=2 SV=1
Q5ZLP4	Q5ZLP4_CHICK	7385	7103	7360	8816	8393	6528	6970	6404	9869	4998	6453	7179	7284	7214	7526	8125	7318	8176	6747	7229	7459	7544	7102	6302	35639.2	0.0088	Serine/threonine-protein phosphatase 2A 55 kDa regulatory subunit B OS=Gallus gallus GN=RCJMB04_5f2 PE=2 SV=1
F1NC27	F1NC27_CHICK	7370	8343	7022	7951	7094	7565	7376	7051	7193	7198	7241	7454	7250	7851	7646	7497	6982	7570	7145	7501	6840	7197	7192	7699	1769.44	0	Uncharacterized protein (Fragment) OS=Gallus gallus GN=RAB21 PE=3 SV=1
Q5F4B1	PGP_CHICK	7355	6131	7011	6602	6344	6312	5617	6185	7198	6035	6277	6302	5457	4458	6176	6029	6136	6002	5659	5685	7545	5386	6686	7987	18155.1	0	Phosphoglycolate phosphatase OS=Gallus gallus GN=PGP PE=2 SV=1
Q90YA3	Q90YA3_CHICK	7353	8079	9251	8529	8147	7421	8614	9083	8715	7884	8336	8386	7207	7773	7778	8376	7615	7686	7803	7406	7811	7961	8473	8140	1412.04	0.0098	6-phosphofructokinase OS=Gallus gallus GN=pfk PE=2 SV=1
F2Z4L6	F2Z4L6_CHICK	7352	7778	8501	7516	7521	5585	6633	8086	8239	7104	5323	6670	7062	6717	10086	6791	8636	6355	7142	6939	6485	5228	7549	6846	4348.27	0	Serum albumin OS=Gallus gallus GN=ALB PE=4 SV=2
Q98SL4	Q98SL4_CHICK	7317	7537	8683	7437	7730	7280	9503	7669	7509	6559	8645	6688	8757	8192	8054	7742	7902	8545	7776	7729	9453	6692	8213	7978	1739.12	0	Alpha-spectrin (Fragment) OS=Gallus gallus GN=SPECA PE=2 SV=1
A5YW27	A5YW27_CHICK	7306	8193	8124	8067	7076	8562	8389	8466	6819	8817	7877	5518	8326	8387	8566	8943	8854	8474	7807	7280	8182	7203	7263	6459	700.57	0	Somatostatin OS=Gallus gallus PE=2 SV=1
R4GG07	R4GG07_CHICK	7304	8155	6616	7839	7021	6298	9416	8644	9275	10169	9734	8303	6610	6208	8260	9774	6205	5220	8653	8228	8631	8744	10088	8832	1464.13	0	Uncharacterized protein OS=Gallus gallus PE=3 SV=1
Q9DG27	Q9DG27_CHICK	7206	8119	6912	7694	7542	7540	7992	8419	7010	8527	8004	8110	7739	8581	7953	8133	7698	7745	8080	7631	8358	7618	7996	7658	5621.97	0	Cone-type transducin alpha subunit OS=Gallus gallus PE=2 SV=1
Q5ZMV5	Q5ZMV5_CHICK	7192	7501	7797	7057	7672	7187	7633	7255	7994	7210	8392	7112	6870	6674	7201	7218	7169	7520	6986	7586	7076	7483	7267	7267	3362.63	0	Actin-related protein 2/3 complex subunit 5 OS=Gallus gallus GN=RCJMB04_1b5 PE=2 SV=1
F1NPF3	F1NPF3_CHICK	7191	7468	8380	8442	7795	7681	7265	7540	8931	6972	6345	6294	4446	6770	6703	6235	7153	5520	6835	6610	7408	6752	6885	8428	3767	0.0088	Uncharacterized protein (Fragment) OS=Gallus gallus GN=NDUFB9 PE=4 SV=2
E1BQ63	E1BQ63_CHICK	7171	5288	5656	7271	6288	4791	10210	9027	10027	10510	6255	5377	5914	5727	5478	6724	4432	6883	10012	7227	6851	6726	8265	9122	2118.26	0	Uncharacterized protein (Fragment) OS=Gallus gallus PE=3 SV=2
Q5ZJY1	Q5ZJY1_CHICK	7146	7640	7920	7876	7256	7755	7178	6962	6199	7012	7201	6903	7201	7065	7983	7807	8279	8739	7953	8307	7308	7098	7939	7150	34485.6	0	Uncharacterized protein OS=Gallus gallus GN=RCJMB04_14h20 PE=2 SV=1
Q5ZK19	Q5ZK19_CHICK	7141	6790	7819	7863	8221	6937	6927	7129	6886	5994	7739	7636	7136	5998	7662	6975	7690	6938	6111	6545	7246	7109	6841	7048	4781.33	0	Uncharacterized protein OS=Gallus gallus GN=DCTN3 PE=2 SV=1
Q5F3J3	Q5F3J3_CHICK	7139	8945	6618	8111	7314	8467	7796	5145	5878	8379	8509	8202	7443	10201	7880	8902	10366	7093	7492	5729	7270	8005	8425	7878	6511.3	0	Uncharacterized protein OS=Gallus gallus GN=RCJMB04_15g18 PE=2 SV=1
R4GJL1	R4GJL1_CHICK	7135	8238	7822	7860	7064	7144	7358	6913	7313	4059	8253	10151	7820	9270	7220	7720	10092	8245	10798	6579	6828	7999	6884	7601	767.03	0	Uncharacterized protein OS=Gallus gallus GN=NIPSNAP3A PE=4 SV=1
F1NVH2	F1NVH2_CHICK	7068	8011	7689	8210	8306	7284	7034	9343	7912	3511	9255	7686	8103	8156	8032	8292	8371	7516	7796	8394	9065	8187	9413	7530	8509.74	0.0052	Tubulin-specific chaperone A OS=Gallus gallus GN=TBCA PE=4 SV=1
P02607	MYL6_CHICK	7058	6837	7294	8022	6910	6622	7065	6962	7853	6820	9062	5855	7483	7281	6983	8388	7740	7543	7096	7108	6707	7227	7110	6768	582.7	0	Myosin light polypeptide 6 OS=Gallus gallus GN=MYL6 PE=1 SV=3
F1P2G9	F1P2G9_CHICK	7050	6067	6919	7047	6969	6898	6976	6807	6726	7095	7035	7163	6854	5624	6661	6998	6958	6228	6614	6781	6916	6473	6824	7037	646.22	0.0088	Uncharacterized protein (Fragment) OS=Gallus gallus GN=DYNC1LI2 PE=4 SV=2
Q5ZHR4	Q5ZHR4_CHICK	7024	6869	7277	6647	7520	6879	6376	6692	6430	6723	6892	6043	6646	6506	6561	7401	7016	6842	5918	6453	5891	6623	6192	6199	992.01	0.0014	Uncharacterized protein OS=Gallus gallus GN=GARS PE=2 SV=1
E1BZS8	E1BZS8_CHICK	7020	6533	5640	5176	6338	7483	11462	8481	8851	9436	12200	12533	11726	12000	8584	7560	9608	10152	11471	11133	10452	9149	11462	8066	6992.04	0	Uncharacterized protein OS=Gallus gallus GN=TXNL1 PE=4 SV=1
F1P0X3	F1P0X3_CHICK	6976	6342	7283	6807	7224	6979	6585	6875	6989	6520	6498	6648	6734	5984	6300	6499	6487	6250	6413	6473	7123	5883	7074	6902	787.17	0.0014	Uncharacterized protein OS=Gallus gallus GN=SEPT11 PE=3 SV=2
A0M8U0	A0M8U0_CHICK	6893	6766	4932	6132	5691	6566	9254	7870	7726	8319	8609	9738	9694	11643	10438	9459	9990	8355	13202	11279	10586	10735	10487	9607	616.11	0	Capping protein (Actin filament) muscle Z-line, alpha 2 OS=Gallus gallus GN=CAPZA2 PE=4 SV=1
Q5ZKN2	PGRC1_CHICK	6854	6651	6590	8005	7508	5867	3893	4660	5588	4222	4011	3993	6457	5314	6351	6461	6157	5676	4344	4052	4471	3966	5441	4093	857.04	0.0088	Membrane-associated progesterone receptor component 1 OS=Gallus gallus GN=PGRMC1 PE=2 SV=3
E1C524	E1C524_CHICK	6672	6498	7114	6972	6905	6979	6400	6310	7028	7093	5565	5268	6375	6174	6247	6162	7040	6599	6412	6950	7650	6452	6685	7468	1086.32	0	Uncharacterized protein OS=Gallus gallus GN=RALA PE=4 SV=1
Q5ZJW4	SC22B_CHICK	6671	8271	9270	7577	9287	7385	7160	7694	8166	6344	7004	7907	9359	7268	8618	5308	7652	7264	6832	7212	6200	5330	6960	7646	11370.2	0	Vesicle-trafficking protein SEC22b OS=Gallus gallus GN=SEC22B PE=2 SV=1
F1NC02	F1NC02_CHICK	6595	6654	6088	5698	5458	5797	5524	5462	6580	5872	5314	5678	5799	6185	5930	5800	5652	6248	5498	5714	5520	5839	5666	6071	2108.91	0	Proteasome subunit alpha type OS=Gallus gallus GN=PSMA4 PE=3 SV=2
Q6ITC7	RS13_CHICK	6560	5522	4216	4348	4855	4844	4898	3594	4883	3764	6077	3991	5412	6208	5450	6539	5047	6964	6038	5411	5249	4953	4885	3963	13652.2	0	40S ribosomal protein S13 OS=Gallus gallus GN=RPS13 PE=2 SV=3
Q5ZK10	NSF1C_CHICK	6539	7251	7026	7550	6921	6747	6680	8293	7014	6462	6370	6841	6390	6843	6463	6391	6368	6642	6540	6782	7230	6649	6519	6725	12266.3	0.0098	NSFL1 cofactor p47 OS=Gallus gallus GN=NSFL1C PE=2 SV=1
F1NGS7	F1NGS7_CHICK	6520	7332	6117	6570	6597	7820	6794	7310	9686	9837	8886	9202	7402	4949	6163	6795	8053	5712	7731	8054	7920	8469	9517	7626	33950.5	0	Uncharacterized protein (Fragment) OS=Gallus gallus GN=ARF4 PE=3 SV=2
Q5ZIX2	Q5ZIX2_CHICK	6491	6901	5917	6912	6114	5940	5492	5469	5107	7631	5312	5499	4868	8115	6498	6198	5962	6135	5859	8196	4668	4025	5848	5228	15557.2	0	Uncharacterized protein OS=Gallus gallus GN=RCJMB04_23a9 PE=2 SV=1
E1C878	E1C878_CHICK	6471	7074	6467	6660	6130	6784	5830	6584	6564	6660	10541	7298	6693	7556	6765	7139	6516	6648	6690	7108	10820	7111	10501	6614	15650.3	0	Glucosamine-6-phosphate isomerase OS=Gallus gallus GN=GNPDA2 PE=2 SV=1
F1P006	F1P006_CHICK	6380	6867	6930	7594	6952	6399	5629	6293	6676	5805	5046	6065	5940	6212	6776	6144	6620	6039	6092	5765	6389	5511	6060	6320	1879.83	0.0027	Toll-interacting protein OS=Gallus gallus GN=TOLLIP PE=4 SV=1
E1C645	E1C645_CHICK	6329	8010	7437	7702	8143	8742	8273	8267	8662	7681	9212	7763	5702	8472	7832	7342	9094	7570	7900	8855	9902	7049	8307	7739	7222.11	0	Uncharacterized protein (Fragment) OS=Gallus gallus GN=NDUFA7 PE=4 SV=2
F6UBD2	F6UBD2_CHICK	6320	6075	6763	6343	6170	6207	6763	6236	6708	6454	5430	5684	6404	5891	6499	6209	5929	6710	7117	5784	5933	5632	6528	6162	1828.88	0	Uncharacterized protein OS=Gallus gallus GN=RAC3 PE=3 SV=1
F1NNP6	F1NNP6_CHICK	6297	6132	5200	5560	4858	5546	5303	6162	6844	6858	6446	6192	4942	5622	5310	5672	5588	4401	5433	5821	5728	6351	5584	5933	2627.67	0.0014	Uncharacterized protein (Fragment) OS=Gallus gallus GN=GLRX3 PE=4 SV=1
F1N9J4	F1N9J4_CHICK	6285	4347	4241	4740	5052	4939	5353	5232	4946	5087	4513	4770	5389	4880	4315	4284	5836	4752	5929	5288	5995	5324	5446	4211	4765.78	0.0052	60S ribosomal protein L22 (Fragment) OS=Gallus gallus GN=RPL22 PE=4 SV=1
Q5ZJT7	Q5ZJT7_CHICK	6267	5828	5753	5104	5474	5612	6182	5218	4885	5773	4784	5976	5201	5561	6554	6326	5393	5280	5897	6161	5661	5443	5383	5095	3788	0.0076	Uncharacterized protein OS=Gallus gallus GN=TCEB1 PE=2 SV=1
D6PZR1	D6PZR1_CHICK	6263	4696	6345	6736	7436	6226	5171	6358	7414	6215	5355	6310	5117	4068	6574	5676	7017	6662	5261	6134	8145	5001	6498	7358	3018.26	0	Major prion protein OS=Gallus gallus PE=3 SV=1
R4GJH2	R4GJH2_CHICK	6236	6897	6834	6360	7494	8459	8406	7417	8061	7986	7706	6748	6494	7026	6096	7929	6746	6716	7569	7631	7017	7942	6622	7522	622.06	0	Uncharacterized protein OS=Gallus gallus PE=4 SV=1
Q5ZK61	Q5ZK61_CHICK	6202	5755	5543	6562	6750	7427	8026	7041	8629	7256	7323	6560	4256	5735	6242	6161	7194	6571	6821	6412	7447	7598	6253	6279	8214.71	0	Uncharacterized protein OS=Gallus gallus GN=NDUFB5 PE=2 SV=1
F1NAC6	F1NAC6_CHICK	6102	3961	5511	4445	6007	9160	14412	13435	10203	9729	14773	18775	11932	13004	8298	17814	10026	12642	14212	14806	13748	14114	14519	9625	1527.02	0	Uncharacterized protein OS=Gallus gallus GN=UQCRC1 PE=3 SV=2
R4GGC0	R4GGC0_CHICK	6062	5794	7051	6172	5756	6052	6143	6412	5606	6010	5727	6369	5975	6886	6632	6494	5997	6584	6219	6330	6561	5799	6652	6499	6204.43	0	Uncharacterized protein OS=Gallus gallus GN=HINT3 PE=4 SV=1
F1NT19	F1NT19_CHICK	6046	4955	8071	5765	7519	4808	3377	3250	6896	5979	8488	4476	3295	3925	5572	5790	6361	5603	2828	3199	5664	2931	3617	3572	20100.7	0	Superoxide dismutase OS=Gallus gallus GN=SOD2 PE=3 SV=1
F1N9L1	F1N9L1_CHICK	5999	7567	5797	5276	4972	6384	5889	4998	5747	5746	4999	5492	5503	7167	5962	5797	5086	5823	5597	5078	4969	6918	4542	5301	1736.99	0	Protein kinase C OS=Gallus gallus GN=PRKCB PE=3 SV=2
P47836	RS4_CHICK	5983	4863	5337	4687	5651	4518	4897	4514	5090	5742	6272	5172	5796	5725	6586	5919	6015	7624	5367	6378	5558	7094	6015	4340	13823.1	0.0027	40S ribosomal protein S4 OS=Gallus gallus GN=RPS4 PE=2 SV=2
H9KYN8	H9KYN8_CHICK	5895	5563	5227	5249	4837	6107	6404	5274	5723	6132	5709	5894	5304	5354	5134	5035	5388	5579	5733	5854	5112	5986	5390	5403	33498.8	0	Uncharacterized protein OS=Gallus gallus PE=4 SV=2
P24787	NEUV_CHICK	5829	7441	9424	9601	8309	6406	8136	11818	9197	9345	7980	4737	7659	4112	7460	6154	8096	6402	7560	8920	10274	6668	8447	7028	5127.58	0	Vasotocin-neurophysin VT OS=Gallus gallus PE=2 SV=1
H9L0E7	H9L0E7_CHICK	5792	5290	5038	5437	5184	5635	5185	4896	4783	5007	5590	4787	5234	5145	5786	5654	5667	5652	5935	5339	5814	5609	5154	4951	669.49	0.0014	Uncharacterized protein OS=Gallus gallus GN=SGTA PE=4 SV=2
Q5ZL62	Q5ZL62_CHICK	5777	5484	7926	7172	5420	4898	6930	4753	5046	6611	10171	8984	5324	4873	4356	7341	4344	5267	4049	5615	10630	5605	4690	4885	2654.12	0	Uncharacterized protein OS=Gallus gallus GN=RCJMB04_7i12 PE=2 SV=1
Q5ZIM8	Q5ZIM8_CHICK	5763	7340	6284	6485	5991	6710	6547	6697	5832	5957	6103	5918	6389	6593	6649	7270	5991	6726	6322	6643	6691	6127	6478	6374	24876.1	0	Serine/threonine-protein phosphatase OS=Gallus gallus GN=PPP3CB PE=2 SV=1
E1C006	E1C006_CHICK	5666	8623	6196	5454	6481	6387	6958	6171	6707	7158	5761	7318	6452	7245	5692	6558	5229	6558	6471	9898	5564	5948	6285	6872	575.29	0	Proteasome subunit alpha type OS=Gallus gallus GN=PSMA2 PE=3 SV=1
F1P1K3	F1P1K3_CHICK	5625	5224	5060	4689	3655	4472	4776	3839	4357	6388	4817	4763	4651	3998	5128	5568	4735	6665	5272	5495	4546	5474	4592	4874	1795.26	0	Uncharacterized protein (Fragment) OS=Gallus gallus GN=ARPC2 PE=4 SV=2
Q7T1F5	Q7T1F5_CHICK	5588	6934	7398	6222	5832	7022	5364	6488	6424	6117	6369	4951	5181	6093	5669	6854	6190	6677	5818	6027	4251	6825	5308	5034	2036.26	0	Serine/threonine-protein phosphatase (Fragment) OS=Gallus gallus PE=2 SV=1
F1P187	F1P187_CHICK	5575	5709	5782	5384	6045	5229	5410	5854	5372	5662	5431	5087	5311	5467	6300	5789	5089	5713	5198	5635	5604	5601	5705	5902	22023.9	0.0027	Gephyrin (Fragment) OS=Gallus gallus GN=GPHN PE=4 SV=2
E1C3A3	E1C3A3_CHICK	5460	5326	5223	4712	3851	5835	6463	5239	5523	6808	5151	5875	5112	5084	5435	5633	5011	5382	6127	6088	5202	6627	6178	5611	27920.3	0.0052	Uncharacterized protein OS=Gallus gallus GN=PPP1R7 PE=4 SV=2
Q5ZKI0	KCC2D_CHICK	5456	6393	6428	4203	6787	4532	5172	4307	4667	5565	4486	4018	4127	5920	4052	4673	4193	5282	4383	4100	4596	5558	4255	3999	1357.91	0	Calcium/calmodulin-dependent protein kinase type II delta chain OS=Gallus gallus GN=CAMK2D PE=2 SV=1
F1NFU4	F1NFU4_CHICK	5427	5095	5731	5956	5255	6201	5314	4708	4797	4921	5524	5564	5183	6783	5534	4998	5299	4892	5338	4519	4770	4003	5495	5353	904.12	0.0014	Uncharacterized protein (Fragment) OS=Gallus gallus GN=EPDR1 PE=4 SV=1
P27731	TTHY_CHICK	5357	4926	4423	4992	4466	4206	4083	4692	5278	5136	4317	4352	5432	4800	5535	3882	5075	4481	4762	4941	4828	5009	4814	5240	1403.88	0	Transthyretin OS=Gallus gallus GN=TTR PE=1 SV=1
Q07212	THY1_CHICK	5350	5164	4241	5335	5378	5342	6899	6481	6526	6179	5904	5598	4998	4279	4409	4680	5208	4892	6001	4911	5848	6449	6164	5888	1884.08	0	Thy-1 membrane glycoprotein OS=Gallus gallus GN=THY1 PE=1 SV=1
E1C105	E1C105_CHICK	5332	4550	5347	4229	5765	5234	5986	5713	6388	5167	5918	5765	5442	4556	5427	5767	5262	5808	5720	5932	5892	5701	5940	5942	4119.33	0	Uncharacterized protein OS=Gallus gallus GN=RAB3C PE=3 SV=2
P51913	ENOA_CHICK	5319	4113	4028	4727	4430	5466	4729	4053	9217	10303	5741	6979	5109	4403	3562	5356	4671	6803	6623	4580	4815	5773	6246	5912	1553.42	0	Alpha-enolase OS=Gallus gallus GN=ENO1 PE=2 SV=2
E1BTG1	E1BTG1_CHICK	5087	4788	4489	4516	4520	4346	4392	3975	3762	4091	4995	3879	4738	5459	4633	4891	4591	5336	4527	4279	4800	3749	4312	4047	1838.25	0	Uncharacterized protein OS=Gallus gallus GN=RPL12 PE=3 SV=2
Q5ZJA2	CPIN1_CHICK	5081	5030	5101	4975	4973	5037	4619	4702	4354	4168	4475	4987	4278	4703	4756	4366	4438	4771	4790	4665	4373	4650	4257	5072	507.49	0	Anamorsin OS=Gallus gallus GN=CIAPIN1 PE=2 SV=1
P02597	CALMS_CHICK	5031	3622	4825	6114	2997	2953	3082	5577	3866	4276	5930	9729	5582	4904	3010	3512	6389	3422	4893	4853	8100	8216	8504	5791	4662.74	0	Calmodulin, striated muscle OS=Gallus gallus GN=CCM1 PE=3 SV=2
E1BSJ2	E1BSJ2_CHICK	5012	4306	4223	4145	4174	3900	6121	5523	6033	6267	5827	5514	6810	7806	7710	7496	6078	6017	6487	6863	6581	6697	7001	5522	1302.88	0	40S ribosomal protein S21 OS=Gallus gallus GN=RPS21 PE=3 SV=2
R4GL55	R4GL55_CHICK	4934	7164	7064	7801	2905	7706	2658	2749	2177	3538	2309	2334	4872	4773	4448	5090	4663	4576	2391	1844	2356	2502	2514	2842	973.03	0.0088	Uncharacterized protein OS=Gallus gallus GN=LOC424014 PE=4 SV=1
Q07598	NLTP_CHICK	4918	7960	5053	5409	4933	5299	7769	4958	4837	4785	7387	4398	4944	5473	5564	5165	11692	5671	7819	10404	5042	4534	4535	7707	596.7	0.0014	Non-specific lipid-transfer protein (Fragment) OS=Gallus gallus GN=SCP2 PE=2 SV=1
F1NEF2	F1NEF2_CHICK	4911	4053	4064	4019	5119	4122	4439	4402	5137	4576	3405	4126	4672	3544	3779	4752	5050	3996	4958	4495	4074	4210	4614	4966	1225.54	0	T-complex protein 1 subunit theta OS=Gallus gallus GN=CCT8 PE=3 SV=2
F1NX57	F1NX57_CHICK	4908	5034	5728	4974	5086	4598	3917	4351	4609	3038	3468	3342	3928	4428	4652	3957	4281	4062	3773	4016	3269	3649	4050	5669	2112.33	0.0052	Uncharacterized protein (Fragment) OS=Gallus gallus GN=GRHPR PE=3 SV=2
Q9PSX7	RHOC_CHICK	4892	3906	4790	3901	4974	4367	4450	4235	4741	5287	4638	4064	4296	4051	5285	4814	5034	5025	4563	4462	4390	4509	5079	5083	1217.63	0	Rho-related GTP-binding protein RhoC OS=Gallus gallus GN=RHOC PE=1 SV=1
E1C2R8	E1C2R8_CHICK	4871	4274	4144	4098	3911	4642	4631	4032	4033	5671	3873	4532	4620	4256	3998	4645	3430	4358	5136	4222	4649	3858	4528	4224	1505.4	0	Uncharacterized protein (Fragment) OS=Gallus gallus GN=DDX17 PE=3 SV=2
F1NTT2	F1NTT2_CHICK	4870	4850	4266	5209	5017	4337	4363	4353	5170	3972	5232	4821	4906	4837	5148	5256	4772	5210	5190	4336	4677	3679	4519	3537	16943.6	0	Uncharacterized protein OS=Gallus gallus GN=RPS28 PE=3 SV=2
F1NIC5	F1NIC5_CHICK	4851	4927	5102	5249	5376	5452	5861	4282	4007	5441	4640	4100	4654	4275	4831	3839	4073	3814	4142	5010	5520	4638	3861	6063	1630.28	0	Uncharacterized protein (Fragment) OS=Gallus gallus GN=TIMM8A PE=4 SV=2
E1C4U7	E1C4U7_CHICK	4687	5646	5442	6110	5846	6312	6498	6753	6178	5997	7217	5668	4033	6514	5263	5087	6277	5297	6121	6784	7072	6065	5767	6066	1499.64	0	Uncharacterized protein OS=Gallus gallus GN=NDUFB3 PE=4 SV=1
E1BWS3	E1BWS3_CHICK	4677	4211	4273	4554	4225	4223	4859	5053	5193	5173	4355	5110	5035	5148	3992	5395	5082	5816	4911	4960	4960	5116	4647	4296	15058.8	0.0052	Uncharacterized protein OS=Gallus gallus GN=FAM49B PE=4 SV=2
F1P5B0	F1P5B0_CHICK	4625	5561	4810	5599	4517	4946	3735	4247	4218	4910	3531	3896	4141	4002	3829	4221	4113	4141	4083	4481	3980	3728	4242	5149	20320.4	0	Uncharacterized protein OS=Gallus gallus GN=TUBAL3 PE=3 SV=2
Q8UUQ9	Q8UUQ9_CHICK	4615	4667	4634	5082	4058	5386	5763	5401	6571	4337	4573	5560	6685	6126	4708	6343	5723	5821	6426	6016	6092	5829	6212	4664	16885.5	0	Clathrin heavy-chain (Fragment) OS=Gallus gallus GN=chc PE=4 SV=1
E1C319	E1C319_CHICK	4587	5005	5063	5871	4566	5357	4315	2920	2940	3209	5393	5683	7206	4623	6395	5095	5660	4652	4119	4667	3767	4060	4495	4217	11631.2	0.0088	Uncharacterized protein OS=Gallus gallus GN=STX12 PE=3 SV=1
E1BWI3	E1BWI3_CHICK	4576	4067	4363	4515	3992	4444	4175	3989	4638	4164	3750	3969	4169	3103	4586	4061	3962	4689	4236	3851	3808	4322	4020	3753	5138.6	0.0052	Uncharacterized protein OS=Gallus gallus GN=RSU1 PE=4 SV=2
F1P382	F1P382_CHICK	4557	4598	6025	6088	7104	8216	8376	9615	7701	5585	8427	10889	7079	3840	5808	7708	6045	7730	6929	8197	5739	9653	6940	5538	10614.2	0.0027	Receptor protein-tyrosine kinase OS=Gallus gallus GN=FLT1 PE=3 SV=2
E1BXI3	E1BXI3_CHICK	4485	3943	3634	3708	3635	4001	4673	3893	3242	4209	4805	3734	4595	4060	3733	4107	3683	4277	4171	3915	4682	3912	3979	3856	880.08	0	Uncharacterized protein OS=Gallus gallus GN=PDCD5 PE=4 SV=1
E1BQI2	E1BQI2_CHICK	4461	4578	4518	4163	4430	4409	4393	4312	5245	5181	4385	4281	4316	3923	4449	4223	4199	4627	4423	4148	4573	4901	4077	4210	3800.46	0	Uncharacterized protein OS=Gallus gallus GN=RAP2A PE=4 SV=1
P09207	TBB6_CHICK	4448	4849	6155	7025	6195	5083	6532	6005	4957	6252	7021	6801	6223	5334	5557	6392	6315	7404	6693	5422	5018	5061	6679	6481	2186.52	0	Tubulin beta-6 chain OS=Gallus gallus PE=1 SV=1
R4GMD9	R4GMD9_CHICK	4396	4382	4509	5714	4711	3929	4205	5084	4315	5162	4677	5023	4617	4021	4200	4714	4730	4569	4460	4377	4385	4182	4788	4796	600.71	0	Uncharacterized protein OS=Gallus gallus GN=TXNDC17 PE=4 SV=1
Q90773	CEPU1_CHICK	4380	3239	3529	3885	3143	3899	4962	5073	4979	5860	5590	6104	8581	3762	6521	7708	5672	5511	7530	6179	5744	5629	5464	5263	804.54	0	Protein CEPU-1 OS=Gallus gallus PE=1 SV=1
Q5ZJW2	Q5ZJW2_CHICK	4365	4653	4500	4825	4619	5152	5373	4614	5253	5658	5339	4457	3685	5098	4570	4500	4699	4433	5149	5072	5330	5501	4666	5004	541.93	0.0052	Uncharacterized protein OS=Gallus gallus GN=NDUFB8 PE=2 SV=1
Q98TF9	Q98TF9_CHICK	4365	3430	3341	3426	3721	3466	3341	2272	3235	2280	3754	2691	3756	3649	4045	3539	3634	4855	3686	3161	3231	2975	3062	2786	5197.6	0	Ribosomal protein L14 (Fragment) OS=Gallus gallus GN=RPL14 PE=2 SV=1
E1BWT9	E1BWT9_CHICK	4355	4676	4664	4553	4634	4662	4157	4399	4296	3907	4701	4172	3795	4497	4258	4232	4373	4383	3724	4250	4533	4057	4155	4605	926.01	0.0027	Uncharacterized protein OS=Gallus gallus GN=KIAA1045 PE=4 SV=1
P35331	NRCAM_CHICK	4346	4165	5861	5246	3802	4949	10866	10629	8981	8805	6541	6897	5048	6195	5191	4654	4883	5340	7753	7625	10274	5312	5534	8670	974.94	0	Neuronal cell adhesion molecule OS=Gallus gallus PE=1 SV=1
E1C9J2	E1C9J2_CHICK	4317	4862	4201	4419	3983	4074	3595	4087	3979	4113	4028	3902	3940	5028	4627	4497	4295	4116	3599	4000	4040	3969	4356	4124	944.94	0.0027	Uncharacterized protein (Fragment) OS=Gallus gallus PE=4 SV=2
F1NZB7	F1NZB7_CHICK	4298	3922	4386	3921	4373	4273	4324	5122	4677	4553	4077	3928	5011	4745	3667	4639	4676	4191	4354	4360	4362	4909	4682	4498	15703.4	0	Uncharacterized protein OS=Gallus gallus GN=ATP12A PE=3 SV=1
O57476	CDC37_CHICK	4262	5093	5418	4742	4960	3855	4654	5508	4816	4513	4810	5035	4436	4241	4761	4279	4551	4924	4457	4948	4981	4240	4697	5026	2063.19	0	Hsp90 co-chaperone Cdc37 OS=Gallus gallus GN=CDC37 PE=2 SV=1
F1NW39	F1NW39_CHICK	4211	2743	2822	2438	3367	3240	4661	2887	2772	3604	3769	3259	2830	4185	3366	4187	2878	3498	2862	3099	4059	3330	3541	3468	970.19	0.0052	Uncharacterized protein (Fragment) OS=Gallus gallus GN=Gga.10851 PE=4 SV=2
P00174	CYB5_CHICK	4160	4085	4440	4144	4492	4405	3601	4136	4172	3939	3933	4125	4322	4086	4416	4160	4717	4056	3667	3824	3977	3875	4163	3880	5016.66	0	Cytochrome b5 OS=Gallus gallus GN=CYB5A PE=1 SV=4
Q5ZLB3	Q5ZLB3_CHICK	4141	3616	2924	3775	3399	3241	3141	2703	3362	3127	3921	3383	4385	3892	3512	3973	3329	3987	3591	3279	3725	3113	3299	3254	2376.04	0	Uncharacterized protein OS=Gallus gallus GN=RCJMB04_6o1 PE=2 SV=1
Q90661	Q90661_CHICK	4091	5826	4345	4615	5748	5813	5716	4793	5110	5168	5399	4876	4670	6131	5461	5129	4933	5509	3737	4117	5541	4774	4477	4810	5495.95	0.0014	Synaptophysin IIa OS=Gallus gallus GN=SYNPR PE=2 SV=1
Q5ZJ48	Q5ZJ48_CHICK	4038	7070	6074	6026	5961	5844	3829	7694	7796	6929	3198	7421	4164	4954	5699	4727	5530	3956	5606	6441	4284	5866	5518	5968	1303.55	0	Guanine nucleotide-binding protein subunit gamma OS=Gallus gallus GN=RCJMB04_20l23 PE=2 SV=1
E1BY89	E1BY89_CHICK	3997	4363	4505	4188	4981	3784	4029	4251	4680	3660	5252	3634	4515	4814	4604	4769	4714	4944	4615	4557	4638	3390	4581	3704	1385.79	0	Uncharacterized protein OS=Gallus gallus GN=RPL23 PE=3 SV=2
Q5F337	Q5F337_CHICK	3991	5837	5445	5608	6130	6075	6227	6592	5657	4031	4587	5384	6678	5561	5364	3032	6021	4086	5705	6863	4855	4483	4395	5247	1595.59	0	Uncharacterized protein OS=Gallus gallus GN=RAC2 PE=2 SV=1
F1NW97	F1NW97_CHICK	3945	3745	3417	3729	3902	3295	3261	3516	2908	3424	3743	3236	3401	3652	3770	3372	3424	3396	3408	3345	3655	3325	3577	3273	5717.95	0	Uncharacterized protein OS=Gallus gallus GN=LOC100857214 PE=3 SV=2
R4GI26	R4GI26_CHICK	3919	6093	2594	3943	2855	4174	6119	6139	4809	7844	5534	6632	5139	7642	3049	7143	4054	5606	7238	6103	3857	10644	5390	5110	2042.22	0	Uncharacterized protein OS=Gallus gallus GN=GNA13 PE=4 SV=1
F1N8U1	F1N8U1_CHICK	3915	4268	3859	4248	4231	4695	4355	4387	3476	3133	4642	3651	2619	3320	3197	4152	4192	3433	3110	4018	4736	3802	3370	4267	581.95	0.0027	Uncharacterized protein OS=Gallus gallus GN=MRPS36 PE=4 SV=2
P18359	DEST_CHICK	3889	3929	8761	8135	2273	3745	8076	8032	9586	9833	8597	12872	8453	3702	2145	2459	2026	3571	7665	7839	8153	8317	7293	14271	7779.17	0	Destrin OS=Gallus gallus GN=DSTN PE=1 SV=3
Q5ZJN2	RB11A_CHICK	3860	4732	4394	5189	4369	4204	5101	4311	4954	3797	4808	4425	5130	4591	4693	4692	4874	4409	4762	4398	5151	3634	4758	4261	1743.07	0	Ras-related protein Rab-11A OS=Gallus gallus GN=RAB11A PE=2 SV=1
Q5ZM42	Q5ZM42_CHICK	3836	4238	3604	3566	2953	3698	3907	3626	4212	6034	4129	3847	3935	5043	4416	4578	3472	3927	3910	3911	3647	4319	4662	3325	786.48	0	Uncharacterized protein OS=Gallus gallus GN=RCJMB04_3d14 PE=2 SV=1
Q6EE31	TCPQ_CHICK	3823	3848	3424	3380	2182	3887	6500	6451	5226	6165	4213	6386	6449	7823	6134	5998	5064	8590	7533	9537	6847	6057	6543	5347	546.02	0	T-complex protein 1 subunit theta OS=Gallus gallus GN=CCT8 PE=1 SV=3
Q5ZKQ8	ARL8A_CHICK	3782	2970	3186	3525	3065	3207	3855	3122	3224	4084	3352	2741	3053	3727	3639	3759	3130	3412	3337	3721	3800	3890	3206	3391	31373.6	0	ADP-ribosylation factor-like protein 8A OS=Gallus gallus GN=ARL8A PE=2 SV=1
O42134	O42134_CHICK	3738	3712	2956	4301	4239	3492	3870	3879	3320	3627	3310	3320	3749	3875	3575	4213	3255	3468	4277	3037	4183	2790	4310	3230	1435.77	0.0027	Calpain small subunit (Fragment) OS=Gallus gallus PE=2 SV=1
P68139	ACTS_CHICK	3693	2960	3914	4685	5282	4195	3522	3456	5028	4473	3617	3999	2936	3268	4122	3868	3330	4123	5327	3541	5490	4188	5010	3598	1847.07	0	Actin, alpha skeletal muscle OS=Gallus gallus GN=ACTA1 PE=1 SV=1
Q5F4C5	Q5F4C5_CHICK	3670	3719	3717	3472	4034	3672	3723	4037	4027	3499	3005	3903	3602	3432	3928	3436	3594	3480	3252	3259	3186	4093	3201	3575	5446.48	0	Uncharacterized protein OS=Gallus gallus GN=RAB35 PE=2 SV=1
F1NW43	F1NW43_CHICK	3645	3185	3257	2515	2577	3761	4272	2462	3821	3022	3180	3398	4275	3306	3291	2767	4683	2947	3182	4076	3926	3268	3140	2746	636.15	0	Pyruvate kinase OS=Gallus gallus GN=PKM2 PE=3 SV=2
F1P0Y7	F1P0Y7_CHICK	3596	3743	4393	4824	5214	4272	4032	5109	4583	4059	3757	4023	4140	3911	4628	3536	4235	3817	4232	4081	4028	3779	3690	4154	542	0.0027	Uncharacterized protein (Fragment) OS=Gallus gallus PE=4 SV=2
B0LY48	B0LY48_CHICK	3564	3960	4109	4472	3280	4263	4724	4590	5225	4635	4425	5456	4635	4087	4487	4739	3992	4458	4450	4501	4094	4663	4056	4579	2439.23	0	Calbindin-D28k OS=Gallus gallus PE=2 SV=1
Q5ZJZ5	BDH_CHICK	3550	3478	3161	2836	3288	3356	3911	4201	3953	4053	3522	3356	3353	3697	3219	3588	3164	3819	3818	3552	3266	3861	3514	3417	1576.07	0	D-beta-hydroxybutyrate dehydrogenase, mitochondrial OS=Gallus gallus GN=BDH1 PE=2 SV=1
P62149	CALM_CHICK	3490	4048	3096	3258	2802	4024	3341	3081	2829	4246	3495	2945	3477	3477	3318	4222	3331	3241	3204	3326	3554	3273	3900	3304	1597.74	0	Calmodulin OS=Gallus gallus GN=CALM PE=1 SV=2
Q5ZME4	Q5ZME4_CHICK	3434	2860	2470	2615	1906	3134	2656	2279	2315	2891	2717	2879	2695	3291	2554	3450	2469	2855	2652	2098	2446	2710	2282	2427	3894.15	0	Alpha-1,4 glucan phosphorylase OS=Gallus gallus GN=RCJMB04_2f16 PE=2 SV=1
R4GHX2	R4GHX2_CHICK	3376	NaN	2999	1871	2685	5035	3202	7060	7853	5868	1686	4113	3145	4067	3794	6536	5487	3203	4339	8078	2670	7566	5793	3211	687.94	0	Peptidyl-prolyl cis-trans isomerase (Fragment) OS=Gallus gallus GN=PPIA PE=3 SV=1
B6E1W1	B6E1W1_CHICK	3288	3708	3760	3376	3741	3199	3668	3675	3577	3755	4196	2992	3316	3717	3555	4405	3571	3663	3916	3624	3139	4077	3664	3100	673.67	0	Cyclin-dependent kinase 5 OS=Gallus gallus GN=Cdk5 PE=2 SV=1
F1NP39	F1NP39_CHICK	3284	4227	3428	3862	3341	4039	3739	4159	4258	4158	4078	3708	3793	3029	3716	3436	3723	3234	3546	3888	3594	3409	3865	4704	1170.85	0.0088	Peptidylarginine deiminase type III OS=Gallus gallus GN=PADI3 PE=2 SV=1
F1NSH8	F1NSH8_CHICK	3254	3592	3839	3217	3049	3188	4078	3470	4136	3586	3230	3808	3923	3109	3868	3729	3186	3611	4420	3965	2608	2992	3163	3480	928.03	0	Adenosylhomocysteinase OS=Gallus gallus GN=AHCYL2 PE=3 SV=2
F1NDP5	F1NDP5_CHICK	3079	3094	3177	3449	2977	3188	3025	3092	2742	3122	3157	3065	3343	3391	3131	3083	3026	3436	2978	2473	3321	2994	2654	3135	2297.73	0	Sulfurtransferase OS=Gallus gallus GN=TST PE=4 SV=2
F1NTM7	F1NTM7_CHICK	3068	30705	31586	15185	2544	45258	32150	17461	14786	62134	15612	23320	29151	63414	22134	23548	44925	22257	23736	30212	31020	63521	15365	16234	7497.33	0	Aspartate aminotransferase OS=Gallus gallus GN=GOT1 PE=3 SV=2
Q9IAS3	Q9IAS3_CHICK	2984	4412	3149	4272	3191	4438	5379	6419	6188	5578	4076	4876	5503	3630	3176	3211	4303	3539	4984	5038	5164	4479	4209	4125	763.3	0	Amino acid transporter (Fragment) OS=Gallus gallus PE=2 SV=1
F6SQB5	F6SQB5_CHICK	2870	2535	2307	2214	2280	2032	1864	1801	1430	1716	2025	1837	2383	2376	2599	2326	2365	2153	1503	1957	1630	2191	1983	1861	2404.59	0	Uncharacterized protein (Fragment) OS=Gallus gallus GN=UBE2D2 PE=3 SV=1
E1C8Z5	E1C8Z5_CHICK	2844	2887	2507	2738	2798	3103	3230	3038	2935	3869	2993	2771	3156	2582	2908	2976	2748	2817	2960	3046	3293	3399	3214	3107	534.52	0.0098	Uncharacterized protein OS=Gallus gallus GN=SH3BGRL3 PE=4 SV=1
P70079	KCRU_CHICK	2817	2995	4211	3290	3274	2623	2171	2425	NaN	2408	NaN	3203	2811	3552	3798	5352	3704	3820	3093	3109	2697	5724	2277	2066	4852.27	0	Creatine kinase U-type, mitochondrial OS=Gallus gallus GN=CKMT1 PE=1 SV=1
Q5ZL58	Q5ZL58_CHICK	2728	2625	2572	2072	1879	3493	3968	3253	2770	4079	3363	7099	3869	2254	3223	3186	2927	3125	4888	3833	2520	3498	2769	2124	8223.74	0.0088	Uncharacterized protein OS=Gallus gallus GN=SNRPD3 PE=2 SV=1
P36196	ACES_CHICK	2727	2361	3159	2973	2978	2796	3135	3110	3307	3101	2869	2377	2590	3313	2954	2659	2998	2041	2741	3332	2808	2991	2826	3240	43472.2	0	Acetylcholinesterase OS=Gallus gallus GN=ACHE PE=2 SV=1
F1NBZ7	F1NBZ7_CHICK	2578	2941	2860	1568	3183	3610	2024	1930	1485	4976	2437	1923	2162	1774	2596	2102	3500	3649	1745	2245	3550	1956	2118	3310	1206.93	0	Serine/threonine-protein phosphatase OS=Gallus gallus GN=PPP3CA PE=3 SV=2
P25324	THTR_CHICK	2561	2415	2377	2690	2474	2738	2381	3332	2347	3354	3247	2946	2593	2465	2340	2611	2426	2180	2231	2518	3971	2806	2294	3493	1062.79	0	Thiosulfate sulfurtransferase OS=Gallus gallus GN=TST PE=1 SV=1
E1C8H0	E1C8H0_CHICK	2346	2408	2398	2184	2192	2517	2447	3078	3099	2647	2807	2994	2210	2932	2607	2048	2679	2359	3244	2392	2817	3090	2706	3209	3102.88	0	Uncharacterized protein OS=Gallus gallus GN=RAB4A PE=3 SV=2
E1BVT0	E1BVT0_CHICK	1963	1982	2201	2373	2756	2474	2053	1703	2131	1459	2521	1585	2190	2235	2472	2097	2572	2781	2262	1989	1903	2112	1863	1850	21837	0	Uncharacterized protein (Fragment) OS=Gallus gallus GN=RALB PE=4 SV=2

## Sheet: Table S2
Table S2. Correlation analyses among the 24 samples
	HWSFasted1	HWSFasted2	HWSFasted3	HWSFasted4	HWSFasted5	HWSFasted6	LWSFasted1	LWSFasted2	LWSFasted3	LWSFasted4	LWSFasted5	LWSFasted6	HWSFed1	HWSFed2	HWSFed3	HWSFed4	HWSFed5	HWSFed6	LWSFed1	LWSFed2	LWSFed3	LWSFed4	LWSFed5	LWSFed6
HWSFasted1	1	0.98	0.99	0.99	0.99	0.99	0.99	0.98	0.98	0.97	0.99	0.98	0.99	0.98	0.99	0.99	0.99	0.99	0.99	0.98	0.99	0.98	0.99	0.99
HWSFasted2	0.98	1	0.99	0.99	0.98	0.99	0.98	0.99	0.99	0.99	0.96	0.99	0.99	0.99	0.99	0.99	0.99	0.98	0.99	0.99	0.97	0.99	0.99	0.99
HWSFasted3	0.99	0.99	1	1	0.99	0.99	0.99	0.99	0.98	0.98	0.98	0.99	0.99	0.99	0.99	0.99	0.99	0.99	0.99	0.99	0.99	0.98	0.99	0.99
HWSFasted4	0.99	0.99	1	1	0.99	0.99	0.98	0.99	0.99	0.98	0.98	0.99	0.99	0.99	0.99	0.99	0.99	0.99	0.99	0.99	0.99	0.99	0.99	0.99
HWSFasted5	0.99	0.98	0.99	0.99	1	0.99	0.98	0.98	0.98	0.97	0.99	0.98	0.99	0.97	0.99	0.99	0.99	0.99	0.98	0.98	0.99	0.97	0.99	0.99
HWSFasted6	0.99	0.99	0.99	0.99	0.99	1	0.99	0.99	0.99	0.99	0.97	0.99	0.99	0.99	0.99	0.99	0.99	0.99	0.99	0.99	0.98	0.99	0.99	0.99
LWSFasted1	0.99	0.98	0.99	0.98	0.98	0.99	1	0.97	0.97	0.97	0.99	0.97	0.99	0.99	0.98	0.99	0.98	0.99	0.99	0.98	0.99	0.98	0.98	0.98
LWSFasted2	0.98	0.99	0.99	0.99	0.98	0.99	0.97	1	0.99	0.99	0.97	0.99	0.98	0.98	0.99	0.99	0.99	0.98	0.99	0.99	0.98	0.99	0.99	0.99
LWSFasted3	0.98	0.99	0.98	0.99	0.98	0.99	0.97	0.99	1	0.99	0.96	0.99	0.98	0.98	0.99	0.99	0.99	0.98	0.99	0.99	0.97	0.99	0.99	0.99
LWSFasted4	0.97	0.99	0.98	0.98	0.97	0.99	0.97	0.99	0.99	1	0.95	0.98	0.98	0.99	0.99	0.99	0.98	0.98	0.99	0.99	0.97	0.99	0.98	0.98
LWSFasted5	0.99	0.96	0.98	0.98	0.99	0.97	0.99	0.97	0.96	0.95	1	0.97	0.99	0.97	0.97	0.98	0.97	0.99	0.97	0.96	0.99	0.96	0.98	0.98
LWSFasted6	0.98	0.99	0.99	0.99	0.98	0.99	0.97	0.99	0.99	0.98	0.97	1	0.98	0.98	0.99	0.99	0.99	0.98	0.99	0.99	0.97	0.99	0.99	0.99
HWSFed1	0.99	0.99	0.99	0.99	0.99	0.99	0.99	0.98	0.98	0.98	0.99	0.98	1	0.99	0.99	0.99	0.99	0.99	0.99	0.98	0.99	0.98	0.99	0.99
HWSFed2	0.98	0.99	0.99	0.99	0.97	0.99	0.99	0.98	0.98	0.99	0.97	0.98	0.99	1	0.99	0.99	0.98	0.99	0.99	0.99	0.98	0.99	0.98	0.98
HWSFed3	0.99	0.99	0.99	0.99	0.99	0.99	0.98	0.99	0.99	0.99	0.97	0.99	0.99	0.99	1	1	0.99	0.99	0.99	0.99	0.98	0.99	0.99	0.99
HWSFed4	0.99	0.99	0.99	0.99	0.99	0.99	0.99	0.99	0.99	0.99	0.98	0.99	0.99	0.99	1	1	0.99	0.99	0.99	0.99	0.99	0.99	0.99	0.99
HWSFed5	0.99	0.99	0.99	0.99	0.99	0.99	0.98	0.99	0.99	0.98	0.97	0.99	0.99	0.98	0.99	0.99	1	0.99	0.99	0.99	0.98	0.99	0.99	0.99
HWSFed6	0.99	0.98	0.99	0.99	0.99	0.99	0.99	0.98	0.98	0.98	0.99	0.98	0.99	0.99	0.99	0.99	0.99	1	0.99	0.98	0.99	0.99	0.99	0.99
LWSFed1	0.99	0.99	0.99	0.99	0.98	0.99	0.99	0.99	0.99	0.99	0.97	0.99	0.99	0.99	0.99	0.99	0.99	0.99	1	0.99	0.99	0.99	0.99	0.99
LWSFed2	0.98	0.99	0.99	0.99	0.98	0.99	0.98	0.99	0.99	0.99	0.96	0.99	0.98	0.99	0.99	0.99	0.99	0.98	0.99	1	0.98	0.99	0.99	0.99
LWSFed3	0.99	0.97	0.99	0.99	0.99	0.98	0.99	0.98	0.97	0.97	0.99	0.97	0.99	0.98	0.98	0.99	0.98	0.99	0.99	0.98	1	0.98	0.99	0.98
LWSFed4	0.98	0.99	0.98	0.99	0.97	0.99	0.98	0.99	0.99	0.99	0.96	0.99	0.98	0.99	0.99	0.99	0.99	0.99	0.99	0.99	0.98	1	0.99	0.99
LWSFed5	0.99	0.99	0.99	0.99	0.99	0.99	0.98	0.99	0.99	0.98	0.98	0.99	0.99	0.98	0.99	0.99	0.99	0.99	0.99	0.99	0.99	0.99	1	1
LWSFed6	0.99	0.99	0.99	0.99	0.99	0.99	0.98	0.99	0.99	0.98	0.98	0.99	0.99	0.98	0.99	0.99	0.99	0.99	0.99	0.99	0.98	0.99	1	1

## Sheet: Table S3
Table S3. Differentially abundant proteins in HWS Fasted vs HWS Fed
Accession	Entry	HWS Fasted	HWS Fed	p-value	HWS (Fasted/Fed)	Description
A0M8U0	A0M8U0_CHICK	6163.33	9929.83	3.83727e-05	0.620688	Capping protein (Actin filament) muscle Z-line, alpha 2 OS=Gallus gallus GN=CAPZA2 PE=4 SV=1
B0LVG0	B0LVG0_CHICK	36195.3	29859.3	0.0451178	1.21219	Microtubule-associated protein OS=Gallus gallus GN=MAPT PE=2 SV=1
C7G537	C7G537_CHICK	9438.5	6122.67	0.0329939	1.54157	ADF actin binding protein OS=Gallus gallus GN=COTL1 PE=2 SV=1
D0VX31	D0VX31_CHICK	9817.83	11745.7	0.0381692	0.835869	Mitochondrial ubiquinol-cytochrome-c reductase complex core protein i OS=Gallus gallus PE=1 SV=1
E1BQI4	E1BQI4_CHICK	8696.67	10443.7	0.000500442	0.832722	Uncharacterized protein (Fragment) OS=Gallus gallus GN=GLOD4 PE=4 SV=2
E1BSJ2	E1BSJ2_CHICK	4293.33	6986.17	2.29272e-05	0.614548	40S ribosomal protein S21 OS=Gallus gallus GN=RPS21 PE=3 SV=2
E1BUZ0	E1BUZ0_CHICK	26941.3	32132.8	0.0125184	0.838436	Uncharacterized protein OS=Gallus gallus GN=NDUFV2 PE=4 SV=2
E1BWS3	E1BWS3_CHICK	4360.5	5078	0.0203359	0.858704	Uncharacterized protein OS=Gallus gallus GN=FAM49B PE=4 SV=2
E1BWT8	E1BWT8_CHICK	7945	6983.33	0.0494453	1.13771	Uncharacterized protein OS=Gallus gallus GN=MAP1LC3A PE=3 SV=1
E1BZ93	E1BZ93_CHICK	7937.17	10039.5	0.0119271	0.790594	Uncharacterized protein OS=Gallus gallus GN=PHYHIPL PE=4 SV=1
E1BZG4	E1BZG4_CHICK	17908.2	23347.2	0.00658947	0.767038	Uncharacterized protein OS=Gallus gallus GN=EEF1D PE=3 SV=2
E1BZH9	E1BZH9_CHICK	9061	8092.83	0.03483	1.11963	Uncharacterized protein OS=Gallus gallus GN=HADH PE=4 SV=1
E1BZS8	E1BZS8_CHICK	6365	9938.33	0.00110615	0.640449	Uncharacterized protein OS=Gallus gallus GN=TXNL1 PE=4 SV=1
E1C347	E1C347_CHICK	125267	112760	0.000754743	1.11092	Uncharacterized protein OS=Gallus gallus GN=GNAO1 PE=4 SV=2
E1C4V1	E1C4V1_CHICK	10509.8	9531	0.0327683	1.1027	ATP synthase-coupling factor 6, mitochondrial OS=Gallus gallus GN=ATP5J PE=3 SV=2
E1C5R3	E1C5R3_CHICK	22521.7	25467.7	0.000107775	0.884324	Uncharacterized protein OS=Gallus gallus GN=NEFL PE=3 SV=2
E1C6C9	E1C6C9_CHICK	10501.3	8481	0.00365055	1.23822	Uncharacterized protein OS=Gallus gallus GN=NDUFB10 PE=4 SV=1
F1N8U1	F1N8U1_CHICK	4202.67	3485.5	0.0258577	1.20576	Uncharacterized protein OS=Gallus gallus GN=MRPS36 PE=4 SV=2
F1N9Z7	F1N9Z7_CHICK	64443	58405.7	0.0388838	1.10337	Succinyl-CoA:3-ketoacid-coenzyme A transferase OS=Gallus gallus GN=OXCT1 PE=3 SV=2
F1NAC6	F1NAC6_CHICK	5864.33	12286	0.00173514	0.477318	Uncharacterized protein OS=Gallus gallus GN=UQCRC1 PE=3 SV=2
F1NBD1	F1NBD1_CHICK	9203.33	12902.8	0.0225542	0.71328	Uncharacterized protein OS=Gallus gallus GN=NARS PE=3 SV=2
F1NBW2	F1NBW2_CHICK	22129	18520.3	0.0437903	1.19485	Uncharacterized protein OS=Gallus gallus GN=LOC100859311 PE=3 SV=1
F1NC33	F1NC33_CHICK	10615.3	6476.5	0.00046499	1.63905	Heat shock cognate protein HSP 90-beta OS=Gallus gallus GN=HSP90AB1 PE=3 SV=1
F1NC38	F1NC38_CHICK	17121.5	14352.3	0.0392583	1.19294	Uncharacterized protein OS=Gallus gallus GN=ACADL PE=3 SV=1
F1NCI1	F1NCI1_CHICK	11436.8	16666.5	2.91179e-05	0.686217	Uncharacterized protein OS=Gallus gallus GN=AP1B1 PE=4 SV=2
F1NFC0	F1NFC0_CHICK	8529.17	7486.67	0.034596	1.13925	Nuclease-sensitive element-binding protein 1 (Fragment) OS=Gallus gallus GN=YBX1 PE=4 SV=2
F1NIC5	F1NIC5_CHICK	5159.5	4247.67	0.000997489	1.21467	Uncharacterized protein (Fragment) OS=Gallus gallus GN=TIMM8A PE=4 SV=2
F1NJF0	F1NJF0_CHICK	8584	6944.17	0.00192402	1.23615	Uncharacterized protein (Fragment) OS=Gallus gallus GN=C1QBP PE=4 SV=2
F1NLZ7	F1NLZ7_CHICK	8989.5	11468.7	0.00259922	0.783831	Uncharacterized protein OS=Gallus gallus GN=SLC32A1 PE=4 SV=2
F1NNF7	F1NNF7_CHICK	20869.8	17576.5	6.11289e-05	1.18737	Succinate dehydrogenase [ubiquinone] iron-sulfur subunit, mitochondrial OS=Gallus gallus GN=SDHB PE=3 SV=1
F1NPA9	F1NPA9_CHICK	9049	10399	0.0388928	0.87018	Uncharacterized protein OS=Gallus gallus GN=RPS3 PE=3 SV=2
F1NPF3	F1NPF3_CHICK	7826.17	6137.83	0.00410118	1.27507	Uncharacterized protein (Fragment) OS=Gallus gallus GN=NDUFB9 PE=4 SV=2
F1NPG2	F1NPG2_CHICK	90412.7	80872.3	0.0490218	1.11797	Uncharacterized protein (Fragment) OS=Gallus gallus GN=IDH1 PE=3 SV=1
F1NRQ2	F1NRQ2_CHICK	11069	9433	0.00677906	1.17343	Uncharacterized protein OS=Gallus gallus PE=4 SV=2
F1NS91	F1NS91_CHICK	8698.83	9853.5	0.0162611	0.882817	Uncharacterized protein OS=Gallus gallus GN=RPL9 PE=4 SV=2
F1NSY1	F1NSY1_CHICK	12478.8	27879.7	3.61331e-05	0.447596	Sodium/potassium-transporting ATPase subunit alpha-1 (Fragment) OS=Gallus gallus GN=ATP1A1 PE=3 SV=2
F1NTL8	F1NTL8_CHICK	38809.5	34485	0.0156857	1.1254	Uncharacterized protein (Fragment) OS=Gallus gallus GN=VAMP2 PE=4 SV=1
F1NUQ3	F1NUQ3_CHICK	17515.7	15859.7	0.0371744	1.10442	Heart fatty acid binding protein OS=Gallus gallus GN=FABP3 PE=2 SV=2
F1NUT5	F1NUT5_CHICK	28016.7	31361.3	0.00602212	0.893351	Adenosylhomocysteinase OS=Gallus gallus GN=AHCYL1 PE=3 SV=2
F1NWP3	F1NWP3_CHICK	102092	80442.7	0.00182673	1.26912	Heat shock cognate 71 kDa protein OS=Gallus gallus GN=HSPA8 PE=3 SV=1
F1NX57	F1NX57_CHICK	5054.67	4218	0.00141944	1.19836	Uncharacterized protein (Fragment) OS=Gallus gallus GN=GRHPR PE=3 SV=2
F1NXW3	F1NXW3_CHICK	8239.33	9429	0.0254782	0.873829	Uncharacterized protein (Fragment) OS=Gallus gallus GN=RPS15A PE=3 SV=2
F1NYM3	F1NYM3_CHICK	8864.5	6967.67	0.00569128	1.27223	Uncharacterized protein (Fragment) OS=Gallus gallus GN=NDUFS7 PE=3 SV=2
F1NZ68	F1NZ68_CHICK	11950.3	9731.83	0.0207356	1.22796	Uncharacterized protein OS=Gallus gallus GN=GBAS PE=4 SV=1
F1P2A1	F1P2A1_CHICK	8352.5	9210.33	0.0130311	0.906862	Uncharacterized protein OS=Gallus gallus GN=ATOX1 PE=4 SV=2
F1P3D8	F1P3D8_CHICK	7275.17	12941.5	1.14287e-05	0.562158	Uncharacterized protein OS=Gallus gallus GN=SLC25A12 PE=3 SV=2
F1P5B0	F1P5B0_CHICK	5009.67	4074.5	0.000830287	1.22952	Uncharacterized protein OS=Gallus gallus GN=TUBAL3 PE=3 SV=2
F2Z4L4	F2Z4L4_CHICK	9825.33	12437.5	0.0148766	0.789977	Uncharacterized protein OS=Gallus gallus GN=SET PE=3 SV=1
H9KYU8	H9KYU8_CHICK	10798	12574.7	0.0132753	0.858711	Uncharacterized protein OS=Gallus gallus PE=4 SV=2
H9L340	H9L340_CHICK	21252.3	15177	0.0220549	1.4003	ATP synthase subunit beta (Fragment) OS=Gallus gallus GN=ATP5B PE=3 SV=2
O42265	PSA1_CHICK	14093.3	10013.7	0.0492191	1.40741	Proteasome subunit alpha type-1 OS=Gallus gallus GN=PSMA1 PE=2 SV=2
P00508	AATM_CHICK	90759.3	112864	0.00693706	0.804149	Aspartate aminotransferase, mitochondrial OS=Gallus gallus GN=GOT2 PE=1 SV=2
P05081	KAD1_CHICK	38006.8	43407.2	1.9808e-05	0.875589	Adenylate kinase isoenzyme 1 OS=Gallus gallus GN=AK1 PE=1 SV=1
P07630	CAH2_CHICK	29916.3	26558.2	0.000583322	1.12645	Carbonic anhydrase 2 OS=Gallus gallus GN=CA2 PE=2 SV=3
P08070	TBA2_CHICK	14566.7	11406.5	0.035586	1.27705	Tubulin alpha-2 chain OS=Gallus gallus PE=2 SV=1
P08106	HSP70_CHICK	11616.5	10230.2	0.00720194	1.13551	Heat shock 70 kDa protein OS=Gallus gallus PE=1 SV=1
P13127	CAZA1_CHICK	14344.7	16449	0.00529027	0.872069	F-actin-capping protein subunit alpha-1 OS=Gallus gallus GN=CAPZA1 PE=1 SV=1
P18660	RLA1_CHICK	14243.3	16626.2	0.04449	0.856682	60S acidic ribosomal protein P1 OS=Gallus gallus GN=RPLP1 PE=3 SV=1
P24797	AT1A2_CHICK	161778	146505	0.000167485	1.10425	Sodium/potassium-transporting ATPase subunit alpha-2 OS=Gallus gallus GN=ATP1A2 PE=2 SV=1
P42292	CD166_CHICK	16354.8	18702	0.00603319	0.874496	CD166 antigen OS=Gallus gallus GN=ALCAM PE=1 SV=1
P47191	SYT1_CHICK	57257	51092.8	0.00394316	1.12065	Synaptotagmin-1 OS=Gallus gallus GN=SYT1 PE=2 SV=1
P47826	RLA0_CHICK	15416	12292.3	0.0306766	1.25412	60S acidic ribosomal protein P0 OS=Gallus gallus GN=RPLP0 PE=2 SV=1
P47836	RS4_CHICK	5173.17	6277.5	0.0155203	0.824081	40S ribosomal protein S4 OS=Gallus gallus GN=RPS4 PE=2 SV=2
P63247	GBLP_CHICK	18612.7	20882.2	0.0116611	0.891319	Guanine nucleotide-binding protein subunit beta-2-like 1 OS=Gallus gallus GN=GNB2L1 PE=2 SV=1
Q5EES2	Q5EES2_CHICK	15974.5	12703.2	0.00159228	1.25752	Proteolipid GPM6B OS=Gallus gallus GN=GPM6B PE=2 SV=1
Q5F3G3	Q5F3G3_CHICK	11330.2	9247	0.0127449	1.22528	Tetraspanin OS=Gallus gallus GN=RCJMB04_17m6 PE=2 SV=1
Q5F3W6	1433G_CHICK	66106	57466.5	0.0140704	1.15034	14-3-3 protein gamma OS=Gallus gallus GN=YWHAG PE=1 SV=1
Q5F405	Q5F405_CHICK	18689.7	21014.3	0.0484453	0.889377	Uncharacterized protein OS=Gallus gallus GN=RCJMB04_3o20 PE=2 SV=1
Q5F411	Q5F411_CHICK	14808.8	17148.3	0.0388397	0.863573	Uncharacterized protein OS=Gallus gallus GN=CCT5 PE=2 SV=1
Q5F419	Q5F419_CHICK	8511.83	7314.33	0.0106492	1.16372	Uncharacterized protein OS=Gallus gallus GN=VAPA PE=2 SV=1
Q5F4B1	PGP_CHICK	6625.83	5709.67	0.0203457	1.16046	Phosphoglycolate phosphatase OS=Gallus gallus GN=PGP PE=2 SV=1
Q5ZJA2	CPIN1_CHICK	5032.83	4552	0.000358555	1.10563	Anamorsin OS=Gallus gallus GN=CIAPIN1 PE=2 SV=1
Q5ZKG5	PPAC_CHICK	16740.7	12123.5	0.00139528	1.38084	Low molecular weight phosphotyrosine protein phosphatase OS=Gallus gallus GN=ACP1 PE=2 SV=3
Q5ZKN2	PGRC1_CHICK	6912.5	6069.33	0.0421442	1.13892	Membrane-associated progesterone receptor component 1 OS=Gallus gallus GN=PGRMC1 PE=2 SV=3
Q5ZM32	Q5ZM32_CHICK	47208	57117.8	0.0453594	0.826502	Dihydrolipoyl dehydrogenase OS=Gallus gallus GN=DLD PE=2 SV=1
Q5ZM58	Q5ZM58_CHICK	41300.8	37111.7	0.0392881	1.11288	Uncharacterized protein OS=Gallus gallus GN=ACTR1A PE=2 SV=1
Q5ZMH1	SEPT2_CHICK	9165.33	8225	0.0289183	1.11433	Septin-2 OS=Gallus gallus GN=SEPT2 PE=2 SV=1
Q5ZMJ6	Q5ZMJ6_CHICK	102134	79364	0.000393998	1.2869	Uncharacterized protein OS=Gallus gallus GN=SLC25A4 PE=2 SV=1
Q65YQ3	Q65YQ3_CHICK	46736.3	53093.8	0.0246111	0.880259	Aquaporin 4 OS=Gallus gallus GN=AQP4 PE=2 SV=1
Q6EE31	TCPQ_CHICK	3424	6676.33	0.000260838	0.512856	T-complex protein 1 subunit theta OS=Gallus gallus GN=CCT8 PE=1 SV=3
Q6EE57	Q6EE57_CHICK	20399.5	16283.5	0.0103188	1.25277	40S ribosomal protein S8 (Fragment) OS=Gallus gallus PE=2 SV=1
Q8AXV0	SH3G1_CHICK	9323.83	7608.33	0.0196379	1.22548	Endophilin-A2 OS=Gallus gallus GN=SH3GL1 PE=1 SV=1
Q8UUQ9	Q8UUQ9_CHICK	4740.33	5901	0.00600623	0.80331	Clathrin heavy-chain (Fragment) OS=Gallus gallus GN=chc PE=4 SV=1
Q8UUR1	Q8UUR1_CHICK	34767.5	30377.8	0.0154643	1.1445	Clathrin heavy-chain (Fragment) OS=Gallus gallus GN=CHC PE=2 SV=1
Q90705	EF2_CHICK	21197	17491.8	0.0205562	1.21182	Elongation factor 2 OS=Gallus gallus GN=EEF2 PE=1 SV=3
Q90773	CEPU1_CHICK	3679.17	6292.5	0.00481941	0.584691	Protein CEPU-1 OS=Gallus gallus PE=1 SV=1
Q90784	Q90784_CHICK	86058.7	67682.7	0.0471881	1.2715	Claustrin OS=Gallus gallus PE=2 SV=1
Q90879	UB2V1_CHICK	21536.7	24920.2	0.00736702	0.864226	Ubiquitin-conjugating enzyme E2 variant 1 OS=Gallus gallus GN=UBE2V1 PE=2 SV=2
Q98892	OBCAM_CHICK	96232.3	80526.8	0.000195532	1.19503	Opioid-binding protein/cell adhesion molecule homolog OS=Gallus gallus GN=OPCML PE=1 SV=2
Q9PTR5	LIS1_CHICK	52113.3	47310.8	0.0245125	1.10151	Lissencephaly-1 homolog OS=Gallus gallus GN=PAFAH1B1 PE=2 SV=3
R4GGJ0	R4GGJ0_CHICK	8145.83	9730.67	0.00487796	0.83713	Uncharacterized protein OS=Gallus gallus GN=RPS16 PE=3 SV=1
R4GGQ4	R4GGQ4_CHICK	23946.2	18943.7	0.00197251	1.26407	Uncharacterized protein OS=Gallus gallus GN=TIMM13 PE=4 SV=1
R4GJP6	R4GJP6_CHICK	13158.8	20724.3	0.0029607	0.634946	Uncharacterized protein OS=Gallus gallus GN=Gga.7815 PE=4 SV=1
R4GKR7	R4GKR7_CHICK	16296.8	12293	0.000608654	1.3257	Uncharacterized protein OS=Gallus gallus GN=LOC100857281 PE=4 SV=1
R4GMC7	R4GMC7_CHICK	16238.5	18391	0.0232148	0.882959	Uncharacterized protein OS=Gallus gallus GN=LOC430067 PE=3 SV=1

## Sheet: Table S4
Table S4. Differentially abundant proteins in LWS Fasted vs LWS Fed
Accession	Entry	LWS Fasted	LWS Fed	p-value	LWS (Fasted/Fed)	Description
A0M8U0	A0M8U0_CHICK	8586	10982.7	0.00229615	0.781777	Capping protein (Actin filament) muscle Z-line, alpha 2 OS=Gallus gallus GN=CAPZA2 PE=4 SV=1
B0LY48	B0LY48_CHICK	4842.5	4390.5	0.0431038	1.10295	Calbindin-D28k OS=Gallus gallus PE=2 SV=1
E1BRT9	E1BRT9_CHICK	17562.3	19615.8	0.0297601	0.895314	Uncharacterized protein OS=Gallus gallus GN=NDUFA5 PE=4 SV=1
E1BSJ2	E1BSJ2_CHICK	5880.83	6525.17	0.0275895	0.901254	40S ribosomal protein S21 OS=Gallus gallus GN=RPS21 PE=3 SV=2
E1BTT8	E1BTT8_CHICK	95369.7	113998	0.012555	0.836589	L-lactate dehydrogenase OS=Gallus gallus GN=LDHA PE=3 SV=2
E1BVH4	E1BVH4_CHICK	58679	52970	0.0128523	1.10778	Uncharacterized protein (Fragment) OS=Gallus gallus GN=SEPT7 PE=3 SV=2
E1BZY9	E1BZY9_CHICK	30743	23840.8	0.00836787	1.28951	Uncharacterized protein OS=Gallus gallus GN=EPB41L1 PE=4 SV=2
E1C297	E1C297_CHICK	5664.67	6772.33	0.0390719	0.836442	Uncharacterized protein OS=Gallus gallus GN=MGST3 PE=4 SV=2
F1NCI1	F1NCI1_CHICK	14402.8	16629.7	0.00512762	0.866093	Uncharacterized protein OS=Gallus gallus GN=AP1B1 PE=4 SV=2
F1NJ10	F1NJ10_CHICK	15361	16919.3	0.0446018	0.907896	Uncharacterized protein (Fragment) OS=Gallus gallus GN=SLC25A5 PE=3 SV=2
F1NZ68	F1NZ68_CHICK	9228.33	10338	0.0297357	0.892661	Uncharacterized protein OS=Gallus gallus GN=GBAS PE=4 SV=1
P08251	AT1B1_CHICK	15886.3	17659.8	0.0239252	0.899574	Sodium/potassium-transporting ATPase subunit beta-1 OS=Gallus gallus GN=ATP1B1 PE=1 SV=1
P14781	CNTN1_CHICK	37853.3	30900	0.000567628	1.22503	Contactin-1 OS=Gallus gallus GN=CNTN1 PE=1 SV=1
P62207	PP1B_CHICK	29737.3	32927.5	0.0264773	0.903115	Serine/threonine-protein phosphatase PP1-beta catalytic subunit OS=Gallus gallus GN=PPP1CB PE=1 SV=3
Q00546	TENR_CHICK	21757.2	18601	0.0130736	1.16968	Tenascin-R OS=Gallus gallus GN=TNR PE=1 SV=1
Q5F3X1	Q5F3X1_CHICK	7767.67	11992.2	0.0281602	0.647728	Protein kinase C OS=Gallus gallus GN=PRKCA PE=2 SV=1
Q5F411	Q5F411_CHICK	19132.2	16311	0.0445408	1.17296	Uncharacterized protein OS=Gallus gallus GN=CCT5 PE=2 SV=1
Q5ZI60	Q5ZI60_CHICK	11616.2	10268.3	0.0194829	1.13126	Coronin OS=Gallus gallus GN=CORO1C PE=2 SV=1
Q5ZJY1	Q5ZJY1_CHICK	6909.17	7625.83	0.0184506	0.906021	Uncharacterized protein OS=Gallus gallus GN=RCJMB04_14h20 PE=2 SV=1
Q5ZMD1	1433T_CHICK	98043.8	111650	0.0290496	0.878137	14-3-3 protein theta OS=Gallus gallus GN=YWHAQ PE=1 SV=1
Q9W6V2	NEGR1_CHICK	11948.2	9412.17	0.003681	1.26944	Neuronal growth regulator 1 OS=Gallus gallus GN=NEGR1 PE=1 SV=1
R4GI96	R4GI96_CHICK	11638.2	14025	0.0417812	0.829816	Uncharacterized protein OS=Gallus gallus GN=HDHD2 PE=4 SV=1
R4GKB8	R4GKB8_CHICK	16879.5	14663.7	0.0122851	1.15111	Uncharacterized protein (Fragment) OS=Gallus gallus GN=ATP5D PE=4 SV=1

## Sheet: Table S5
Table S5. Differentially abundant proteins in HWS Fasted vs LWS Fasted
Accession	Entry	HWS Fasted	LWS Fasted	p-value	Fasted (H/L)	Description
A0M8U0	A0M8U0_CHICK	6163.33	8586	0.000274952	0.717835	Capping protein (Actin filament) muscle Z-line, alpha 2 OS=Gallus gallus GN=CAPZA2 PE=4 SV=1
B0LY48	B0LY48_CHICK	3941.33	4842.5	0.00433373	0.813905	Calbindin-D28k OS=Gallus gallus PE=2 SV=1
E1BQ63	E1BQ63_CHICK	6077.5	8567.67	0.0307599	0.709353	Uncharacterized protein (Fragment) OS=Gallus gallus PE=3 SV=2
E1BQI4	E1BQI4_CHICK	8696.67	10036.5	0.00116141	0.866504	Uncharacterized protein (Fragment) OS=Gallus gallus GN=GLOD4 PE=4 SV=2
E1BQW1	E1BQW1_CHICK	56439.3	50298.7	0.00966499	1.12208	Uncharacterized protein OS=Gallus gallus GN=NAPB PE=4 SV=1
E1BRT9	E1BRT9_CHICK	20072.8	17562.3	0.0132666	1.14295	Uncharacterized protein OS=Gallus gallus GN=NDUFA5 PE=4 SV=1
E1BSJ2	E1BSJ2_CHICK	4293.33	5880.83	1.29835e-05	0.730055	40S ribosomal protein S21 OS=Gallus gallus GN=RPS21 PE=3 SV=2
E1BT00	E1BT00_CHICK	11435	13304	0.00189234	0.859516	Uncharacterized protein OS=Gallus gallus GN=ATP6V1D PE=4 SV=1
E1BT40	E1BT40_CHICK	14168.7	16071.5	0.0140444	0.881602	Uncharacterized protein OS=Gallus gallus GN=DCLK1 PE=4 SV=1
E1BTT8	E1BTT8_CHICK	136107	95369.7	0.0013196	1.42715	L-lactate dehydrogenase OS=Gallus gallus GN=LDHA PE=3 SV=2
E1BUZ5	E1BUZ5_CHICK	26631.7	32191.3	0.0208762	0.827293	Uncharacterized protein (Fragment) OS=Gallus gallus GN=RPLP2 PE=3 SV=2
E1BVF8	E1BVF8_CHICK	9896.67	15390.3	0.00213646	0.643044	Uncharacterized protein OS=Gallus gallus GN=ATP6V0D1 PE=4 SV=2
E1BVP6	E1BVP6_CHICK	17544.2	22041.8	0.00342323	0.795949	Uncharacterized protein OS=Gallus gallus GN=HSPA12A PE=4 SV=2
E1BW78	E1BW78_CHICK	12836	14855.2	0.0239923	0.864076	Uncharacterized protein OS=Gallus gallus GN=COX6C PE=4 SV=2
E1BWD6	E1BWD6_CHICK	38225	33175.5	0.00946602	1.15221	Uncharacterized protein OS=Gallus gallus PE=4 SV=2
E1BWS3	E1BWS3_CHICK	4360.5	4957.17	0.00309203	0.879636	Uncharacterized protein OS=Gallus gallus GN=FAM49B PE=4 SV=2
E1BXL4	E1BXL4_CHICK	16126.2	19304.2	0.0107255	0.835372	Uncharacterized protein OS=Gallus gallus GN=HEBP2 PE=4 SV=2
E1BZ93	E1BZ93_CHICK	7937.17	10759.3	0.0316099	0.737701	Uncharacterized protein OS=Gallus gallus GN=PHYHIPL PE=4 SV=1
E1BZG4	E1BZG4_CHICK	17908.2	26287	0.00351297	0.681256	Uncharacterized protein OS=Gallus gallus GN=EEF1D PE=3 SV=2
E1BZH3	E1BZH3_CHICK	29240.7	32331	0.0308365	0.904416	Uncharacterized protein OS=Gallus gallus GN=VAT1L PE=4 SV=1
E1BZH9	E1BZH9_CHICK	9061	7985.17	0.00726553	1.13473	Uncharacterized protein OS=Gallus gallus GN=HADH PE=4 SV=1
E1BZS2	E1BZS2_CHICK	23294.2	27039.5	0.0256989	0.861487	Uncharacterized protein OS=Gallus gallus GN=NAP1L1 PE=3 SV=1
E1BZS8	E1BZS8_CHICK	6365	10493.8	0.000451911	0.606547	Uncharacterized protein OS=Gallus gallus GN=TXNL1 PE=4 SV=1
E1BZY9	E1BZY9_CHICK	24645.2	30743	0.0123681	0.801651	Uncharacterized protein OS=Gallus gallus GN=EPB41L1 PE=4 SV=2
E1C0F3	E1C0F3_CHICK	22511.2	18941.7	0.0496266	1.18845	Uncharacterized protein OS=Gallus gallus GN=RAB7A PE=3 SV=1
E1C105	E1C105_CHICK	5076.17	5822.83	0.025523	0.871769	Uncharacterized protein OS=Gallus gallus GN=RAB3C PE=3 SV=2
E1C155	E1C155_CHICK	13010.7	10693.8	0.00245446	1.21665	Uncharacterized protein OS=Gallus gallus GN=ALDH6A1 PE=3 SV=1
E1C297	E1C297_CHICK	7455.67	5664.67	0.0102492	1.31617	Uncharacterized protein OS=Gallus gallus GN=MGST3 PE=4 SV=2
E1C2E3	E1C2E3_CHICK	72739.2	80585.3	0.0147255	0.902635	Uncharacterized protein (Fragment) OS=Gallus gallus GN=VDAC3 PE=4 SV=2
E1C2R3	E1C2R3_CHICK	30409.2	41013	0.00956514	0.741452	Tetraspanin OS=Gallus gallus GN=TSPAN2 PE=3 SV=1
E1C4C0	E1C4C0_CHICK	24386	33415.3	0.0442429	0.729785	Acyl carrier protein OS=Gallus gallus GN=NDUFAB1 PE=3 SV=2
E1C4V1	E1C4V1_CHICK	10509.8	9386	0.0123325	1.11974	ATP synthase-coupling factor 6, mitochondrial OS=Gallus gallus GN=ATP5J PE=3 SV=2
E1C608	E1C608_CHICK	56664.3	47969.8	0.0388737	1.18125	Uncharacterized protein OS=Gallus gallus GN=LOC100857102 PE=4 SV=2
E1C658	E1C658_CHICK	59525.2	51682	8.9236e-05	1.15176	Uncharacterized protein (Fragment) OS=Gallus gallus GN=ATP5H PE=4 SV=2
E1C6P4	E1C6P4_CHICK	31692.3	38279	0.000129586	0.82793	Uncharacterized protein OS=Gallus gallus GN=TPPP PE=4 SV=1
E1C8H0	E1C8H0_CHICK	2340.83	2845.33	0.00172888	0.822692	Uncharacterized protein OS=Gallus gallus GN=RAB4A PE=3 SV=2
E1C8M8	E1C8M8_CHICK	116948	100708	7.92341e-05	1.16125	Uncharacterized protein OS=Gallus gallus GN=ABAT PE=3 SV=2
E1C8Y3	E1C8Y3_CHICK	45392.2	54536.2	0.0428107	0.832331	Uncharacterized protein (Fragment) OS=Gallus gallus GN=ARPC3 PE=4 SV=2
F1NAC6	F1NAC6_CHICK	5864.33	13554.5	0.000568282	0.432648	Uncharacterized protein OS=Gallus gallus GN=UQCRC1 PE=3 SV=2
F1NBS9	F1NBS9_CHICK	43129.3	54892.3	0.00436311	0.785708	Uncharacterized protein OS=Gallus gallus GN=VAT1 PE=4 SV=2
F1NBW2	F1NBW2_CHICK	22129	17551.7	0.0145513	1.26079	Uncharacterized protein OS=Gallus gallus GN=LOC100859311 PE=3 SV=1
F1NC26	F1NC26_CHICK	53520.7	46069.8	0.00407496	1.16173	Uncharacterized protein OS=Gallus gallus GN=HSPA4L PE=3 SV=1
F1NC33	F1NC33_CHICK	10615.3	6151.67	0.00230496	1.7256	Heat shock cognate protein HSP 90-beta OS=Gallus gallus GN=HSP90AB1 PE=3 SV=1
F1NCI1	F1NCI1_CHICK	11436.8	14402.8	0.000187573	0.794068	Uncharacterized protein OS=Gallus gallus GN=AP1B1 PE=4 SV=2
F1ND55	F1ND55_CHICK	20547	23939.7	0.0360452	0.858283	Uncharacterized protein OS=Gallus gallus GN=ADD1 PE=4 SV=2
F1NFC0	F1NFC0_CHICK	8529.17	7381.17	0.0166144	1.15553	Nuclease-sensitive element-binding protein 1 (Fragment) OS=Gallus gallus GN=YBX1 PE=4 SV=2
F1NGS7	F1NGS7_CHICK	6826	8619.17	0.0112443	0.791956	Uncharacterized protein (Fragment) OS=Gallus gallus GN=ARF4 PE=3 SV=2
F1NHH1	F1NHH1_CHICK	24882	14512.3	1.38876e-07	1.71454	Uncharacterized protein OS=Gallus gallus GN=CSTB PE=4 SV=2
F1NJ10	F1NJ10_CHICK	12638.3	15361	0.00681543	0.822755	Uncharacterized protein (Fragment) OS=Gallus gallus GN=SLC25A5 PE=3 SV=2
F1NJF0	F1NJF0_CHICK	8584	6603.83	0.0051521	1.29985	Uncharacterized protein (Fragment) OS=Gallus gallus GN=C1QBP PE=4 SV=2
F1NM08	F1NM08_CHICK	41798.7	47498	0.000374215	0.880009	Uncharacterized protein (Fragment) OS=Gallus gallus GN=DDX5 PE=3 SV=1
F1NN63	F1NN63_CHICK	21827	24545.8	0.00706998	0.889234	Uncharacterized protein OS=Gallus gallus GN=PGM1 PE=4 SV=1
F1NNF7	F1NNF7_CHICK	20869.8	17362.8	0.00109337	1.20198	Succinate dehydrogenase [ubiquinone] iron-sulfur subunit, mitochondrial OS=Gallus gallus GN=SDHB PE=3 SV=1
F1NR44	F1NR44_CHICK	16771.8	14761.5	0.0403991	1.13619	Uncharacterized protein OS=Gallus gallus GN=ECHS1 PE=3 SV=2
F1NS42	F1NS42_CHICK	24821.3	30279	0.016623	0.819754	Uncharacterized protein (Fragment) OS=Gallus gallus GN=GAD2 PE=3 SV=2
F1NSV6	F1NSV6_CHICK	34843.7	53991.2	0.0229509	0.645359	Sodium/potassium-transporting ATPase subunit beta-1 (Fragment) OS=Gallus gallus GN=ATP1B1 PE=3 SV=2
F1NSY1	F1NSY1_CHICK	12478.8	30249.3	0.00236235	0.412533	Sodium/potassium-transporting ATPase subunit alpha-1 (Fragment) OS=Gallus gallus GN=ATP1A1 PE=3 SV=2
F1NT28	F1NT28_CHICK	24376.7	21338.5	0.00402963	1.14238	Uncharacterized protein (Fragment) OS=Gallus gallus GN=PPA1 PE=4 SV=1
F1NT57	F1NT57_CHICK	29699.2	22606.2	0.00131648	1.31376	Uncharacterized protein (Fragment) OS=Gallus gallus GN=LOC418169 PE=4 SV=1
F1NUE0	F1NUE0_CHICK	8603.83	7241.83	0.0123997	1.18807	Uncharacterized protein OS=Gallus gallus GN=SRI PE=4 SV=1
F1NW23	F1NW23_CHICK	53101.3	47921	0.0448729	1.1081	Uncharacterized protein (Fragment) OS=Gallus gallus GN=CLTC PE=4 SV=1
F1NWP3	F1NWP3_CHICK	102092	79815.2	0.00178542	1.2791	Heat shock cognate 71 kDa protein OS=Gallus gallus GN=HSPA8 PE=3 SV=1
F1NX57	F1NX57_CHICK	5054.67	3787.5	0.00147684	1.33457	Uncharacterized protein (Fragment) OS=Gallus gallus GN=GRHPR PE=3 SV=2
F1NXH1	F1NXH1_CHICK	13967.5	12642.7	0.00721416	1.10479	Uncharacterized protein (Fragment) OS=Gallus gallus GN=MARC2 PE=4 SV=1
F1NYM3	F1NYM3_CHICK	8864.5	7412.33	0.0215112	1.19591	Uncharacterized protein (Fragment) OS=Gallus gallus GN=NDUFS7 PE=3 SV=2
F1NZ68	F1NZ68_CHICK	11950.3	9228.33	0.00154726	1.29496	Uncharacterized protein OS=Gallus gallus GN=GBAS PE=4 SV=1
F1P006	F1P006_CHICK	6853.67	5919	0.00978511	1.15791	Toll-interacting protein OS=Gallus gallus GN=TOLLIP PE=4 SV=1
F1P2G4	F1P2G4_CHICK	16351.2	14342	0.0304432	1.14009	Adenylyl cyclase-associated protein OS=Gallus gallus GN=CAP1 PE=3 SV=2
F1P382	F1P382_CHICK	6098	8432.17	0.0315894	0.723183	Receptor protein-tyrosine kinase OS=Gallus gallus GN=FLT1 PE=3 SV=2
F1P3D8	F1P3D8_CHICK	7275.17	10265.7	1.39619e-06	0.708689	Uncharacterized protein OS=Gallus gallus GN=SLC25A12 PE=3 SV=2
F1P3F9	F1P3F9_CHICK	46847.7	37676.8	0.000758788	1.24341	Glutamate dehydrogenase OS=Gallus gallus GN=GLUD1 PE=3 SV=2
F1P3U1	F1P3U1_CHICK	34267.8	25379.7	0.0150108	1.35021	Uncharacterized protein OS=Gallus gallus GN=IMMT PE=4 SV=1
F1P5B0	F1P5B0_CHICK	5009.67	4089.5	0.00747638	1.22501	Uncharacterized protein OS=Gallus gallus GN=TUBAL3 PE=3 SV=2
F2Z4L4	F2Z4L4_CHICK	9825.33	12527.7	0.0285159	0.784291	Uncharacterized protein OS=Gallus gallus GN=SET PE=3 SV=1
F6SQB5	F6SQB5_CHICK	2373	1778.83	0.00209068	1.33402	Uncharacterized protein (Fragment) OS=Gallus gallus GN=UBE2D2 PE=3 SV=1
H9L135	H9L135_CHICK	13527.7	17121.2	7.66831e-05	0.790114	Uncharacterized protein OS=Gallus gallus GN=HSD17B10 PE=3 SV=2
H9L1C2	H9L1C2_CHICK	13892.2	12198.2	0.00120653	1.13887	Transaldolase OS=Gallus gallus GN=TALDO1 PE=3 SV=2
O42265	PSA1_CHICK	14093.3	9658.83	0.0317618	1.45911	Proteasome subunit alpha type-1 OS=Gallus gallus GN=PSMA1 PE=2 SV=2
P00368	DHE3_CHICK	76491.5	63965.3	1.84604e-05	1.19583	Glutamate dehydrogenase 1, mitochondrial OS=Gallus gallus GN=GLUD1 PE=1 SV=1
P00508	AATM_CHICK	90759.3	137872	3.96339e-05	0.658289	Aspartate aminotransferase, mitochondrial OS=Gallus gallus GN=GOT2 PE=1 SV=2
P00548	KPYM_CHICK	36700.8	32855.5	0.00850073	1.11704	Pyruvate kinase PKM OS=Gallus gallus GN=PKM PE=2 SV=2
P01038	CYT_CHICK	26069.7	32224.2	0.00326773	0.80901	Cystatin OS=Gallus gallus PE=1 SV=2
P02789	TRFE_CHICK	22333.7	27282	0.029125	0.818623	Ovotransferrin OS=Gallus gallus PE=1 SV=2
P04268	TPM1_CHICK	9126.67	11086	0.00397773	0.823261	Tropomyosin alpha-1 chain OS=Gallus gallus GN=TPM1 PE=1 SV=2
P07032	ACYP1_CHICK	28029	20202	5.9557e-07	1.38744	Acylphosphatase-1 OS=Gallus gallus GN=ACYP1 PE=1 SV=2
P08070	TBA2_CHICK	14566.7	10686.2	0.0201421	1.36313	Tubulin alpha-2 chain OS=Gallus gallus PE=2 SV=1
P09642	TBA3_CHICK	11586	16860	0.0147091	0.687189	Tubulin alpha-3 chain (Fragment) OS=Gallus gallus PE=3 SV=1
P09644	TBA5_CHICK	120221	92491.2	0.0420906	1.29981	Tubulin alpha-5 chain OS=Gallus gallus PE=3 SV=1
P13127	CAZA1_CHICK	14344.7	17219.2	0.0103792	0.833064	F-actin-capping protein subunit alpha-1 OS=Gallus gallus GN=CAPZA1 PE=1 SV=1
P13914	ARY2_CHICK	10417.5	11750.8	0.0254579	0.886533	Arylamine N-acetyltransferase, pineal gland isozyme NAT-3 OS=Gallus gallus PE=2 SV=1
P14781	CNTN1_CHICK	32246.5	37853.3	0.00612744	0.85188	Contactin-1 OS=Gallus gallus GN=CNTN1 PE=1 SV=1
P18359	DEST_CHICK	5122	9499.33	0.00758711	0.539196	Destrin OS=Gallus gallus GN=DSTN PE=1 SV=3
P18660	RLA1_CHICK	14243.3	9778.33	0.0046105	1.45662	60S acidic ribosomal protein P1 OS=Gallus gallus GN=RPLP1 PE=3 SV=1
P20136	GSTM2_CHICK	42526.3	37775	0.0172702	1.12578	Glutathione S-transferase 2 OS=Gallus gallus GN=GSTM2 PE=1 SV=4
P35331	NRCAM_CHICK	4728.17	8786.5	0.000491306	0.538117	Neuronal cell adhesion molecule OS=Gallus gallus PE=1 SV=1
P42292	CD166_CHICK	16354.8	19779.5	0.00193037	0.826858	CD166 antigen OS=Gallus gallus GN=ALCAM PE=1 SV=1
P50890	RSSA_CHICK	14458.5	12989.5	0.0384511	1.11309	40S ribosomal protein SA OS=Gallus gallus GN=RPSA PE=3 SV=1
P53488	ARP2_CHICK	13488	14986.7	0.00228848	0.9	Actin-related protein 2 OS=Gallus gallus GN=ACTR2 PE=2 SV=1
P63247	GBLP_CHICK	18612.7	21050.5	0.0431224	0.884191	Guanine nucleotide-binding protein subunit beta-2-like 1 OS=Gallus gallus GN=GNB2L1 PE=2 SV=1
Q05713	CRYAB_CHICK	19622.8	35786.5	0.00274982	0.548331	Alpha-crystallin B chain OS=Gallus gallus GN=CRYAB PE=2 SV=2
Q05744	CATD_CHICK	25774	23054.5	0.0247657	1.11796	Cathepsin D OS=Gallus gallus GN=CTSD PE=1 SV=1
Q07212	THY1_CHICK	5135	6264.5	0.00160675	0.819698	Thy-1 membrane glycoprotein OS=Gallus gallus GN=THY1 PE=1 SV=1
Q5EES2	Q5EES2_CHICK	15974.5	13004.8	0.0167581	1.22835	Proteolipid GPM6B OS=Gallus gallus GN=GPM6B PE=2 SV=1
Q5F352	RASN_CHICK	7653.67	8728.83	0.00650499	0.876826	GTPase NRas OS=Gallus gallus GN=NRAS PE=2 SV=1
Q5F3G3	Q5F3G3_CHICK	11330.2	8658.33	0.00393623	1.30859	Tetraspanin OS=Gallus gallus GN=RCJMB04_17m6 PE=2 SV=1
Q5F3W6	1433G_CHICK	66106	57248.7	0.0186363	1.15472	14-3-3 protein gamma OS=Gallus gallus GN=YWHAG PE=1 SV=1
Q5F411	Q5F411_CHICK	14808.8	19132.2	0.00455252	0.774028	Uncharacterized protein OS=Gallus gallus GN=CCT5 PE=2 SV=1
Q5F412	Q5F412_CHICK	10198.5	8788.67	0.00291292	1.16041	Uncharacterized protein OS=Gallus gallus GN=RCJMB04_3n18 PE=2 SV=1
Q5F419	Q5F419_CHICK	8511.83	7721.67	0.0428708	1.10233	Uncharacterized protein OS=Gallus gallus GN=VAPA PE=2 SV=1
Q5ZI60	Q5ZI60_CHICK	10311	11616.2	0.0164274	0.887642	Coronin OS=Gallus gallus GN=CORO1C PE=2 SV=1
Q5ZIP7	Q5ZIP7_CHICK	13847.3	10860.8	0.0391649	1.27498	Uncharacterized protein OS=Gallus gallus GN=RAB5A PE=2 SV=1
Q5ZIR7	Q5ZIR7_CHICK	39873	35254.8	0.00160302	1.13099	Uncharacterized protein OS=Gallus gallus GN=FABP5 PE=2 SV=1
Q5ZJ03	Q5ZJ03_CHICK	21143.5	17588.5	0.0208043	1.20212	Guanine nucleotide-binding protein subunit gamma OS=Gallus gallus GN=GNG2 PE=2 SV=1
Q5ZJA2	CPIN1_CHICK	5032.83	4550.83	0.00228452	1.10591	Anamorsin OS=Gallus gallus GN=CIAPIN1 PE=2 SV=1
Q5ZJZ5	BDH_CHICK	3278.17	3832.67	0.00829945	0.855323	D-beta-hydroxybutyrate dehydrogenase, mitochondrial OS=Gallus gallus GN=BDH1 PE=2 SV=1
Q5ZK61	Q5ZK61_CHICK	6373.17	7472.5	0.0238638	0.852883	Uncharacterized protein OS=Gallus gallus GN=NDUFB5 PE=2 SV=1
Q5ZKC9	1433Z_CHICK	151996	170051	0.0029066	0.893828	14-3-3 protein zeta OS=Gallus gallus GN=YWHAZ PE=2 SV=1
Q5ZKG5	PPAC_CHICK	16740.7	11124.2	0.00142678	1.50489	Low molecular weight phosphotyrosine protein phosphatase OS=Gallus gallus GN=ACP1 PE=2 SV=3
Q5ZKK1	MARE2_CHICK	48882.2	56969.5	0.029788	0.858041	Microtubule-associated protein RP/EB family member 2 OS=Gallus gallus GN=MAPRE2 PE=2 SV=1
Q5ZKN2	PGRC1_CHICK	6912.5	4394.5	9.7627e-05	1.57299	Membrane-associated progesterone receptor component 1 OS=Gallus gallus GN=PGRMC1 PE=2 SV=3
Q5ZL58	Q5ZL58_CHICK	2561.5	4088.67	0.0470164	0.626488	Uncharacterized protein OS=Gallus gallus GN=SNRPD3 PE=2 SV=1
Q5ZL99	Q5ZL99_CHICK	16490.3	18702.8	0.00168595	0.881702	Uncharacterized protein (Fragment) OS=Gallus gallus GN=RCJMB04_7b3 PE=2 SV=1
Q5ZLD1	Q5ZLD1_CHICK	37003.8	29281.2	1.84906e-05	1.26374	Uncharacterized protein OS=Gallus gallus GN=FH PE=2 SV=1
Q5ZLI9	Q5ZLI9_CHICK	10274.8	8882.17	0.000747058	1.15679	3-hydroxyisobutyrate dehydrogenase OS=Gallus gallus GN=HIBADH PE=2 SV=1
Q5ZLN1	PGAM1_CHICK	138777	112586	0.00470297	1.23264	Phosphoglycerate mutase 1 OS=Gallus gallus GN=PGAM1 PE=1 SV=3
Q5ZLQ6	1433B_CHICK	91360.2	103482	0.0424941	0.882858	14-3-3 protein beta/alpha OS=Gallus gallus GN=YWHAB PE=2 SV=1
Q5ZM58	Q5ZM58_CHICK	41300.8	35325.2	0.000440836	1.16916	Uncharacterized protein OS=Gallus gallus GN=ACTR1A PE=2 SV=1
Q5ZM75	Q5ZM75_CHICK	28588.7	25050.2	0.00124727	1.14126	Uncharacterized protein OS=Gallus gallus GN=RCJMB04_2o24 PE=2 SV=1
Q5ZMH8	Q5ZMH8_CHICK	24795.5	11215.8	1.84714e-06	2.21076	Uncharacterized protein OS=Gallus gallus GN=NANS PE=2 SV=1
Q5ZMJ6	Q5ZMJ6_CHICK	102134	84185	0.00508307	1.21321	Uncharacterized protein OS=Gallus gallus GN=SLC25A4 PE=2 SV=1
Q5ZMK3	Q5ZMK3_CHICK	39667.3	34995.8	0.0260502	1.13349	Uncharacterized protein OS=Gallus gallus GN=SCCPDH PE=2 SV=1
Q6EE31	TCPQ_CHICK	3424	5823.5	0.000388483	0.587963	T-complex protein 1 subunit theta OS=Gallus gallus GN=CCT8 PE=1 SV=3
Q6EE32	Q6EE32_CHICK	61891	53189.3	0.0311745	1.1636	Calreticulin (Fragment) OS=Gallus gallus PE=2 SV=1
Q71SF8	Q71SF8_CHICK	70572.8	79265	0.0276756	0.89034	Collapsin response mediator protein-4B OS=Gallus gallus GN=CRMP4B PE=2 SV=1
Q71SG2	Q71SG2_CHICK	49557.8	61959	0.00292113	0.799849	Collapsin response mediator protein-2A OS=Gallus gallus GN=CRMP2A PE=2 SV=1
Q71SG4	Q71SG4_CHICK	23333.7	20110.3	0.0132561	1.16028	Collapsin response mediator protein-1A OS=Gallus gallus GN=CRMP1A PE=2 SV=1
Q8JG64	PDIA3_CHICK	44184.7	39834.2	0.0185216	1.10922	Protein disulfide-isomerase A3 OS=Gallus gallus GN=PDIA3 PE=2 SV=1
Q8QFM7	Q8QFM7_CHICK	45536.3	35242.7	0.0129641	1.29208	Chondrogenesis associated lipocalin OS=Gallus gallus GN=L-PGDS PE=2 SV=1
Q90694	CDC42_CHICK	52833.7	47875	0.0215443	1.10358	Cell division control protein 42 homolog OS=Gallus gallus GN=CDC42 PE=2 SV=1
Q90705	EF2_CHICK	21197	16203.7	0.00823841	1.30816	Elongation factor 2 OS=Gallus gallus GN=EEF2 PE=1 SV=3
Q90773	CEPU1_CHICK	3679.17	5428	8.72958e-05	0.677813	Protein CEPU-1 OS=Gallus gallus PE=1 SV=1
Q90835	EF1A_CHICK	114128	101418	0.0156853	1.12532	Elongation factor 1-alpha 1 OS=Gallus gallus GN=EEF1A PE=2 SV=1
Q90879	UB2V1_CHICK	21536.7	24136.5	0.00997331	0.892286	Ubiquitin-conjugating enzyme E2 variant 1 OS=Gallus gallus GN=UBE2V1 PE=2 SV=2
Q90990	Q90990_CHICK	108205	87627.5	1.89573e-05	1.23483	Nonerythroid alpha-spectrin mRNA (Fragment) OS=Gallus gallus PE=2 SV=1
Q98919	LSAMP_CHICK	16114.5	12647.5	0.0130099	1.27413	Limbic system-associated membrane protein OS=Gallus gallus PE=2 SV=1
Q98TF9	Q98TF9_CHICK	3624.83	2928.83	0.03948	1.23764	Ribosomal protein L14 (Fragment) OS=Gallus gallus GN=RPL14 PE=2 SV=1
Q9IAS3	Q9IAS3_CHICK	3741	5419.33	0.00408432	0.690306	Amino acid transporter (Fragment) OS=Gallus gallus PE=2 SV=1
Q9PTR5	LIS1_CHICK	52113.3	46804.3	0.0324102	1.11343	Lissencephaly-1 homolog OS=Gallus gallus GN=PAFAH1B1 PE=2 SV=3
Q9PU45	RADI_CHICK	19203	23021	0.00204128	0.834151	Radixin OS=Gallus gallus GN=RDX PE=2 SV=1
Q9W6J3	Q9W6J3_CHICK	50510.2	40977.5	0.0122319	1.23263	Glutathione S-transferase (Fragment) OS=Gallus gallus PE=2 SV=1
Q9YHT1	SDHA_CHICK	22147.5	26209.5	0.0232986	0.845018	Succinate dehydrogenase [ubiquinone] flavoprotein subunit, mitochondrial OS=Gallus gallus GN=SDHA PE=1 SV=2
R4GG07	R4GG07_CHICK	7205.5	9256.83	0.000476579	0.778398	Uncharacterized protein OS=Gallus gallus PE=3 SV=1
R4GHS0	R4GHS0_CHICK	11101.3	21378.8	0.00519823	0.519267	Uncharacterized protein OS=Gallus gallus GN=HSD17B12 PE=3 SV=1
R4GI26	R4GI26_CHICK	3929.67	6179.5	0.00650644	0.63592	Uncharacterized protein OS=Gallus gallus GN=GNA13 PE=4 SV=1
R4GJ51	R4GJ51_CHICK	8851.33	11323.7	0.0128085	0.781667	Uncharacterized protein (Fragment) OS=Gallus gallus GN=LOC101751235 PE=3 SV=1
R4GJP6	R4GJP6_CHICK	13158.8	23841.7	0.00120033	0.551926	Uncharacterized protein OS=Gallus gallus GN=Gga.7815 PE=4 SV=1
R4GKR7	R4GKR7_CHICK	16296.8	12494.5	0.00447351	1.30432	Uncharacterized protein OS=Gallus gallus GN=LOC100857281 PE=4 SV=1
R4GL55	R4GL55_CHICK	6262.33	2627.5	0.00127021	2.38338	Uncharacterized protein OS=Gallus gallus GN=LOC424014 PE=4 SV=1
R4QXY1	R4QXY1_CHICK	68737.7	54387.7	4.87033e-05	1.26385	Gag and reverse transcriptase polyprotein OS=Gallus gallus PE=4 SV=1

## Sheet: Table S6
Table S6. Differentially abundant proteins in HWS Fed vs LWS Fed
Accession	Entry	HWS Fed	LWS Fed	p-value	Fed (H/L)	Description
A5YW27	A5YW27_CHICK	8591.67	7365.67	0.000849654	1.16645	Somatostatin OS=Gallus gallus PE=2 SV=1
C7G537	C7G537_CHICK	6122.67	8952.5	0.0380311	0.683906	ADF actin binding protein OS=Gallus gallus GN=COTL1 PE=2 SV=1
D5M8S6	D5M8S6_CHICK	6480.17	9164.17	0.0292715	0.70712	Mitochondrial complex I subunit NDUFV3 transcript variant 1 OS=Gallus gallus GN=LOC418541 PE=2 SV=1
E1BQ63	E1BQ63_CHICK	5859.67	8033.83	0.00782237	0.729374	Uncharacterized protein (Fragment) OS=Gallus gallus PE=3 SV=2
E1BQN0	E1BQN0_CHICK	9214.67	10846.2	0.0249363	0.849578	Uncharacterized protein OS=Gallus gallus GN=NDUFS6 PE=4 SV=1
E1BT00	E1BT00_CHICK	11008	12765.8	0.0223982	0.862302	Uncharacterized protein OS=Gallus gallus GN=ATP6V1D PE=4 SV=1
E1BTG1	E1BTG1_CHICK	4941.33	4285.67	0.0115149	1.15299	Uncharacterized protein OS=Gallus gallus GN=RPL12 PE=3 SV=2
E1BTT4	E1BTT4_CHICK	31234.7	27255	0.0256979	1.14602	Uncharacterized protein OS=Gallus gallus GN=HADHB PE=3 SV=1
E1BUZ5	E1BUZ5_CHICK	22638.2	30873.7	0.0200291	0.733252	Uncharacterized protein (Fragment) OS=Gallus gallus GN=RPLP2 PE=3 SV=2
E1BVP6	E1BVP6_CHICK	17719.8	20328.3	0.0133436	0.871682	Uncharacterized protein OS=Gallus gallus GN=HSPA12A PE=4 SV=2
E1BVT0	E1BVT0_CHICK	2391.17	1996.5	0.0105439	1.19768	Uncharacterized protein (Fragment) OS=Gallus gallus GN=RALB PE=4 SV=2
E1BWT8	E1BWT8_CHICK	6983.33	8239.17	0.00867564	0.847578	Uncharacterized protein OS=Gallus gallus GN=MAP1LC3A PE=3 SV=1
E1BXL4	E1BXL4_CHICK	17096.3	19521.3	0.0197889	0.875777	Uncharacterized protein OS=Gallus gallus GN=HEBP2 PE=4 SV=2
E1BXY4	E1BXY4_CHICK	83687.8	95037.5	0.00861826	0.880577	Uncharacterized protein OS=Gallus gallus GN=DNM1 PE=3 SV=2
E1BZG4	E1BZG4_CHICK	23347.2	29178.3	0.00341458	0.800154	Uncharacterized protein OS=Gallus gallus GN=EEF1D PE=3 SV=2
E1BZY3	E1BZY3_CHICK	21356.3	25474	0.0108643	0.838358	Uncharacterized protein (Fragment) OS=Gallus gallus GN=A2LD1 PE=4 SV=2
E1C0H5	E1C0H5_CHICK	37959.3	44208.8	0.00849773	0.858637	Uncharacterized protein (Fragment) OS=Gallus gallus GN=LOC100859068 PE=3 SV=2
E1C155	E1C155_CHICK	12706.3	10074.8	3.53988e-05	1.2612	Uncharacterized protein OS=Gallus gallus GN=ALDH6A1 PE=3 SV=1
E1C319	E1C319_CHICK	5605.17	4220.83	0.0105507	1.32798	Uncharacterized protein OS=Gallus gallus GN=STX12 PE=3 SV=1
E1C3A3	E1C3A3_CHICK	5276.17	5972.17	0.0116045	0.883459	Uncharacterized protein OS=Gallus gallus GN=PPP1R7 PE=4 SV=2
E1C5W9	E1C5W9_CHICK	18214.8	16078.8	0.0203723	1.13285	Uncharacterized protein OS=Gallus gallus GN=CRYM PE=4 SV=1
E1C7B5	E1C7B5_CHICK	66984.7	57878	0.00085477	1.15734	Amino acid transporter OS=Gallus gallus GN=SLC1A3 PE=3 SV=1
E1C866	E1C866_CHICK	44319.7	52773.3	0.027001	0.839812	Uncharacterized protein OS=Gallus gallus GN=Gga.50010 PE=4 SV=2
E1C8H0	E1C8H0_CHICK	2472.5	2909.67	0.0444126	0.849754	Uncharacterized protein OS=Gallus gallus GN=RAB4A PE=3 SV=2
E1C8M8	E1C8M8_CHICK	120003	105267	0.00341551	1.13998	Uncharacterized protein OS=Gallus gallus GN=ABAT PE=3 SV=2
E1C8Z5	E1C8Z5_CHICK	2864.5	3169.83	0.0152841	0.903675	Uncharacterized protein OS=Gallus gallus GN=SH3BGRL3 PE=4 SV=1
F1NBA0	F1NBA0_CHICK	10659	8659.17	0.00218997	1.23095	Syntaxin-binding protein 1 (Fragment) OS=Gallus gallus GN=STXBP1 PE=4 SV=2
F1NBD1	F1NBD1_CHICK	12902.8	21274.8	0.0333014	0.606483	Uncharacterized protein OS=Gallus gallus GN=NARS PE=3 SV=2
F1NC38	F1NC38_CHICK	14352.3	17532.8	0.0179306	0.818597	Uncharacterized protein OS=Gallus gallus GN=ACADL PE=3 SV=1
F1NCZ8	F1NCZ8_CHICK	56710.7	50782.5	0.0464744	1.11674	Uncharacterized protein OS=Gallus gallus GN=NDRG4 PE=4 SV=2
F1NGS7	F1NGS7_CHICK	6512.33	8219.5	0.0106295	0.792303	Uncharacterized protein (Fragment) OS=Gallus gallus GN=ARF4 PE=3 SV=2
F1NHH1	F1NHH1_CHICK	26155.2	15910.8	5.36051e-05	1.64386	Uncharacterized protein OS=Gallus gallus GN=CSTB PE=4 SV=2
F1NLL4	F1NLL4_CHICK	10473.2	11836.2	0.000905426	0.884844	Uncharacterized protein OS=Gallus gallus GN=NUTF2 PE=4 SV=2
F1NLT8	F1NLT8_CHICK	35189.2	31530.2	0.0105474	1.11605	Uncharacterized protein (Fragment) OS=Gallus gallus GN=ARHGDIB PE=4 SV=1
F1NN16	F1NN16_CHICK	15638.3	18361.5	0.0136955	0.851691	Uncharacterized protein (Fragment) OS=Gallus gallus GN=RPS7 PE=4 SV=2
F1NNP6	F1NNP6_CHICK	5255.83	5808.33	0.0455833	0.904878	Uncharacterized protein (Fragment) OS=Gallus gallus GN=GLRX3 PE=4 SV=1
F1NQH8	F1NQH8_CHICK	13393.3	18023.3	0.0265981	0.743111	Uncharacterized protein OS=Gallus gallus PE=3 SV=2
F1NS91	F1NS91_CHICK	9853.5	7733.33	0.000211272	1.27416	Uncharacterized protein OS=Gallus gallus GN=RPL9 PE=4 SV=2
F1NT19	F1NT19_CHICK	5091	3635.17	0.0487558	1.40049	Superoxide dismutase OS=Gallus gallus GN=SOD2 PE=3 SV=1
F1NT28	F1NT28_CHICK	23891.5	21689.5	0.0314026	1.10152	Uncharacterized protein (Fragment) OS=Gallus gallus GN=PPA1 PE=4 SV=1
F1NT57	F1NT57_CHICK	28082.7	23107.8	0.0395257	1.21529	Uncharacterized protein (Fragment) OS=Gallus gallus GN=LOC418169 PE=4 SV=1
F1NTT2	F1NTT2_CHICK	5021.5	4323	0.0264651	1.16158	Uncharacterized protein OS=Gallus gallus GN=RPS28 PE=3 SV=2
F1NUE0	F1NUE0_CHICK	8705.5	7487	0.0370804	1.16275	Uncharacterized protein OS=Gallus gallus GN=SRI PE=4 SV=1
F1NUQ3	F1NUQ3_CHICK	15859.7	19997.2	3.10799e-05	0.793096	Heart fatty acid binding protein OS=Gallus gallus GN=FABP3 PE=2 SV=2
F1NUT5	F1NUT5_CHICK	31361.3	26802.3	0.0132992	1.1701	Adenosylhomocysteinase OS=Gallus gallus GN=AHCYL1 PE=3 SV=2
F1NXH1	F1NXH1_CHICK	14616.7	12910.3	0.00151143	1.13217	Uncharacterized protein (Fragment) OS=Gallus gallus GN=MARC2 PE=4 SV=1
F1NXW3	F1NXW3_CHICK	9429	7383.67	0.00727896	1.27701	Uncharacterized protein (Fragment) OS=Gallus gallus GN=RPS15A PE=3 SV=2
F1P1J7	F1P1J7_CHICK	34669.8	30358.2	0.0493403	1.14203	Mitogen-activated protein kinase (Fragment) OS=Gallus gallus GN=CAMK2G PE=4 SV=1
F1P2A1	F1P2A1_CHICK	9210.33	7933.67	0.000491407	1.16092	Uncharacterized protein OS=Gallus gallus GN=ATOX1 PE=4 SV=2
F1P3F1	F1P3F1_CHICK	14969.7	11621	0.000917724	1.28816	Adenosylhomocysteinase OS=Gallus gallus GN=Gga.51956 PE=3 SV=2
F1P3F9	F1P3F9_CHICK	49028	38779.2	0.000751066	1.26429	Glutamate dehydrogenase OS=Gallus gallus GN=GLUD1 PE=3 SV=2
F6SQB5	F6SQB5_CHICK	2367	1854.17	0.00143094	1.27658	Uncharacterized protein (Fragment) OS=Gallus gallus GN=UBE2D2 PE=3 SV=1
H9L135	H9L135_CHICK	14226.8	17645.5	0.0153463	0.806258	Uncharacterized protein OS=Gallus gallus GN=HSD17B10 PE=3 SV=2
H9L1C2	H9L1C2_CHICK	13764.5	12300.3	0.000886387	1.11903	Transaldolase OS=Gallus gallus GN=TALDO1 PE=3 SV=2
H9L340	H9L340_CHICK	15177	20023.7	0.0397629	0.757953	ATP synthase subunit beta (Fragment) OS=Gallus gallus GN=ATP5B PE=3 SV=2
P00174	CYB5_CHICK	4292.83	3897.67	0.00899769	1.10139	Cytochrome b5 OS=Gallus gallus GN=CYB5A PE=1 SV=4
P00508	AATM_CHICK	112864	132128	0.0158676	0.854199	Aspartate aminotransferase, mitochondrial OS=Gallus gallus GN=GOT2 PE=1 SV=2
P00940	TPIS_CHICK	312898	283697	0.000478203	1.10293	Triosephosphate isomerase OS=Gallus gallus GN=TPI1 PE=1 SV=2
P01038	CYT_CHICK	28133.3	33594.5	0.00270661	0.837439	Cystatin OS=Gallus gallus PE=1 SV=2
P02597	CALMS_CHICK	4469.83	6726.17	0.0309784	0.664544	Calmodulin, striated muscle OS=Gallus gallus GN=CCM1 PE=3 SV=2
P02789	TRFE_CHICK	22911.5	26661.2	0.026816	0.859358	Ovotransferrin OS=Gallus gallus PE=1 SV=2
P04268	TPM1_CHICK	9909.83	11328	0.0474306	0.874809	Tropomyosin alpha-1 chain OS=Gallus gallus GN=TPM1 PE=1 SV=2
P07090	CALB2_CHICK	54115.2	61220.7	0.02421	0.883936	Calretinin OS=Gallus gallus GN=CALB2 PE=2 SV=3
P08250	APOA1_CHICK	50831.2	69028.2	0.043446	0.736383	Apolipoprotein A-I OS=Gallus gallus GN=APOA1 PE=1 SV=2
P08267	FRIH_CHICK	20322.3	17905.5	0.04539	1.13498	Ferritin heavy chain OS=Gallus gallus GN=FTH PE=2 SV=2
P09644	TBA5_CHICK	120054	89924	0.00272218	1.33506	Tubulin alpha-5 chain OS=Gallus gallus PE=3 SV=1
P13914	ARY2_CHICK	10426.8	11936.5	0.0106272	0.873525	Arylamine N-acetyltransferase, pineal gland isozyme NAT-3 OS=Gallus gallus PE=2 SV=1
P18359	DEST_CHICK	3726	8923	0.00527935	0.417573	Destrin OS=Gallus gallus GN=DSTN PE=1 SV=3
P18660	RLA1_CHICK	16626.2	12241.5	0.00320652	1.35818	60S acidic ribosomal protein P1 OS=Gallus gallus GN=RPLP1 PE=3 SV=1
P18943	COX1_CHICK	25853.5	17367.5	0.0129726	1.48861	Cytochrome c oxidase subunit 1 OS=Gallus gallus GN=MT-CO1 PE=3 SV=1
P35331	NRCAM_CHICK	5218.5	7528	0.016237	0.693212	Neuronal cell adhesion molecule OS=Gallus gallus PE=1 SV=1
P47191	SYT1_CHICK	51092.8	56628.8	0.0136468	0.902241	Synaptotagmin-1 OS=Gallus gallus GN=SYT1 PE=2 SV=1
P68139	ACTS_CHICK	3607.83	4525.67	0.0481831	0.797194	Actin, alpha skeletal muscle OS=Gallus gallus GN=ACTA1 PE=1 SV=1
P80026	PRVM_CHICK	12439	13939	0.0263439	0.892388	Parvalbumin, muscle OS=Gallus gallus PE=1 SV=1
P84172	EFTU_CHICK	20903.5	18494.8	0.0138499	1.13023	Elongation factor Tu, mitochondrial (Fragment) OS=Gallus gallus GN=TUFM PE=1 SV=1
Q05713	CRYAB_CHICK	20779.7	33373.3	0.000816342	0.622643	Alpha-crystallin B chain OS=Gallus gallus GN=CRYAB PE=2 SV=2
Q05744	CATD_CHICK	25963.7	21876.2	8.51087e-05	1.18685	Cathepsin D OS=Gallus gallus GN=CTSD PE=1 SV=1
Q07212	THY1_CHICK	4744.33	5876.83	0.00134865	0.807294	Thy-1 membrane glycoprotein OS=Gallus gallus GN=THY1 PE=1 SV=1
Q5F352	RASN_CHICK	7419.67	8919.33	0.00691503	0.831863	GTPase NRas OS=Gallus gallus GN=NRAS PE=2 SV=1
Q5F3B9	Q5F3B9_CHICK	9420.17	10421.2	0.0155161	0.903945	Succinyl-CoA ligase subunit beta OS=Gallus gallus GN=SUCLA2 PE=2 SV=1
Q5ZI00	Q5ZI00_CHICK	12931.5	14465.3	0.00803473	0.893965	Uncharacterized protein OS=Gallus gallus GN=NDUFA9 PE=2 SV=1
Q5ZI23	GLO2_CHICK	16865.3	13845.8	0.00684981	1.21808	Hydroxyacylglutathione hydrolase, mitochondrial OS=Gallus gallus GN=HAGH PE=2 SV=1
Q5ZIQ5	Q5ZIQ5_CHICK	24981.5	21313.5	0.00349612	1.1721	Uncharacterized protein OS=Gallus gallus GN=RCJMB04_24e8 PE=2 SV=1
Q5ZJW2	Q5ZJW2_CHICK	4497.5	5120.33	0.0187449	0.878361	Uncharacterized protein OS=Gallus gallus GN=NDUFB8 PE=2 SV=1
Q5ZKC9	1433Z_CHICK	147345	163273	0.00702889	0.902447	14-3-3 protein zeta OS=Gallus gallus GN=YWHAZ PE=2 SV=1
Q5ZKE7	KCY_CHICK	16394.7	20795	0.000674638	0.788395	UMP-CMP kinase OS=Gallus gallus GN=CMPK PE=2 SV=1
Q5ZKN2	PGRC1_CHICK	6069.33	4394.5	0.000204751	1.38112	Membrane-associated progesterone receptor component 1 OS=Gallus gallus GN=PGRMC1 PE=2 SV=3
Q5ZKN9	Q5ZKN9_CHICK	9326.33	10777.3	0.0206248	0.865366	Isocitrate dehydrogenase [NAD] subunit, mitochondrial OS=Gallus gallus GN=RCJMB04_9n20 PE=2 SV=1
Q5ZL99	Q5ZL99_CHICK	15907.2	17490.5	0.0109649	0.909475	Uncharacterized protein (Fragment) OS=Gallus gallus GN=RCJMB04_7b3 PE=2 SV=1
Q5ZLB3	Q5ZLB3_CHICK	3846.33	3376.83	0.0262902	1.13904	Uncharacterized protein OS=Gallus gallus GN=RCJMB04_6o1 PE=2 SV=1
Q5ZLC5	ATPB_CHICK	6311.33	8305.67	0.00210205	0.759883	ATP synthase subunit beta, mitochondrial OS=Gallus gallus GN=ATP5B PE=1 SV=1
Q5ZLD1	Q5ZLD1_CHICK	34100.7	28627.7	0.000873935	1.19118	Uncharacterized protein OS=Gallus gallus GN=FH PE=2 SV=1
Q5ZLG7	Q5ZLG7_CHICK	29476.8	41642.2	0.0152517	0.70786	Uncharacterized protein OS=Gallus gallus GN=RCJMB04_6e4 PE=2 SV=1
Q5ZLI9	Q5ZLI9_CHICK	9526.5	8657.5	0.000531208	1.10038	3-hydroxyisobutyrate dehydrogenase OS=Gallus gallus GN=HIBADH PE=2 SV=1
Q5ZME4	Q5ZME4_CHICK	2885.67	2435.83	0.0380172	1.18467	Alpha-1,4 glucan phosphorylase OS=Gallus gallus GN=RCJMB04_2f16 PE=2 SV=1
Q5ZMH8	Q5ZMH8_CHICK	23097	12616.2	0.00226021	1.83075	Uncharacterized protein OS=Gallus gallus GN=NANS PE=2 SV=1
Q5ZMK3	Q5ZMK3_CHICK	39962.3	31958	6.72366e-06	1.25046	Uncharacterized protein OS=Gallus gallus GN=SCCPDH PE=2 SV=1
Q65YQ3	Q65YQ3_CHICK	53093.8	46111.2	0.0202429	1.15143	Aquaporin 4 OS=Gallus gallus GN=AQP4 PE=2 SV=1
Q6EE32	Q6EE32_CHICK	60781.5	52461	0.0101611	1.1586	Calreticulin (Fragment) OS=Gallus gallus PE=2 SV=1
Q6JLB2	Q6JLB2_CHICK	10563.5	12307	0.0160729	0.858333	Proteasome subunit beta type OS=Gallus gallus GN=PSMB1 PE=3 SV=1
Q71SF8	Q71SF8_CHICK	70575.7	84487.7	0.00399134	0.835337	Collapsin response mediator protein-4B OS=Gallus gallus GN=CRMP4B PE=2 SV=1
Q8JFP1	IF4A2_CHICK	47206.2	42242.2	0.0245554	1.11751	Eukaryotic initiation factor 4A-II OS=Gallus gallus GN=EIF4A2 PE=2 SV=1
Q8QFM7	Q8QFM7_CHICK	48594.8	34143.2	0.00246956	1.42327	Chondrogenesis associated lipocalin OS=Gallus gallus GN=L-PGDS PE=2 SV=1
Q8UUR1	Q8UUR1_CHICK	30377.8	34605.2	0.0212267	0.877841	Clathrin heavy-chain (Fragment) OS=Gallus gallus GN=CHC PE=2 SV=1
Q90734	ACTN4_CHICK	18322.8	21622.3	0.0360571	0.847403	Alpha-actinin-4 OS=Gallus gallus GN=ACTN4 PE=1 SV=1
Q90835	EF1A_CHICK	113557	100890	0.00448323	1.12556	Elongation factor 1-alpha 1 OS=Gallus gallus GN=EEF1A PE=2 SV=1
Q90864	Q90864_CHICK	18741.8	28870	0.0471532	0.64918	Beta-H globin OS=Gallus gallus GN=HBE1 PE=3 SV=1
Q90990	Q90990_CHICK	112796	93177.8	0.000219539	1.21055	Nonerythroid alpha-spectrin mRNA (Fragment) OS=Gallus gallus PE=2 SV=1
Q90ZG0	Q90ZG0_CHICK	27495.8	33786.7	0.0227786	0.813807	Peptidyl-prolyl cis-trans isomerase OS=Gallus gallus GN=FKBP12 PE=2 SV=1
Q98TF9	Q98TF9_CHICK	3913	3150.17	0.00914508	1.24216	Ribosomal protein L14 (Fragment) OS=Gallus gallus GN=RPL14 PE=2 SV=1
Q9PU45	RADI_CHICK	19214.7	22577.5	8.34419e-05	0.851054	Radixin OS=Gallus gallus GN=RDX PE=2 SV=1
Q9YHT1	SDHA_CHICK	24733.3	28379.5	0.00832201	0.871521	Succinate dehydrogenase [ubiquinone] flavoprotein subunit, mitochondrial OS=Gallus gallus GN=SDHA PE=1 SV=2
R4GG07	R4GG07_CHICK	7046.17	8862.67	0.0315666	0.795039	Uncharacterized protein OS=Gallus gallus PE=3 SV=1
R4GGJ0	R4GGJ0_CHICK	9730.67	8303.17	0.0070331	1.17192	Uncharacterized protein OS=Gallus gallus GN=RPS16 PE=3 SV=1
R4GHS0	R4GHS0_CHICK	10312.8	20799.2	0.0112359	0.495829	Uncharacterized protein OS=Gallus gallus GN=HSD17B12 PE=3 SV=1
R4GI96	R4GI96_CHICK	12089.8	14025	0.000369654	0.86202	Uncharacterized protein OS=Gallus gallus GN=HDHD2 PE=4 SV=1
R4GJ51	R4GJ51_CHICK	8417.67	10305.7	0.0110312	0.8168	Uncharacterized protein (Fragment) OS=Gallus gallus GN=LOC101751235 PE=3 SV=1
R4GL55	R4GL55_CHICK	4737	2408.17	5.2974e-08	1.96706	Uncharacterized protein OS=Gallus gallus GN=LOC424014 PE=4 SV=1
R4QXY1	R4QXY1_CHICK	69761.3	54538.3	1.87812e-06	1.27912	Gag and reverse transcriptase polyprotein OS=Gallus gallus PE=4 SV=1

## Sheet: Table S7
Table S7. List of all differentially abundant proteins
Accession	Entry	HWS Fasted 1	HWS Fasted 2	HWS Fasted 3	HWS Fasted 4	HWS Fasted 5	HWS Fasted 6	LWS Fasted 1	LWS Fasted 2	LWS Fasted 3	LWS Fasted 4	LWS Fasted 5	LWS Fasted 6	HWS Fed 1	HWS Fed 2	HWS Fed 3	HWS Fed 4	HWS Fed 5	HWS Fed 6	LWS Fed 1	LWS Fed 2	LWS Fed 3	LWS Fed 4	LWS Fed 5	LWS Fed 6	Description
A0M8U0	A0M8U0_CHICK	6893	6766	4932	6132	5691	6566	9254	7870	7726	8319	8609	9738	9694	11643	10438	9459	9990	8355	13202	11279	10586	10735	10487	9607	Capping protein (Actin filament) muscle Z-line, alpha 2 OS=Gallus gallus GN=CAPZA2 PE=4 SV=1
A5YW27	A5YW27_CHICK	7306	8193	8124	8067	7076	8562	8389	8466	6819	8817	7877	5518	8326	8387	8566	8943	8854	8474	7807	7280	8182	7203	7263	6459	Somatostatin OS=Gallus gallus PE=2 SV=1
B0LVG0	B0LVG0_CHICK	33071	36737	32933	31795	34217	48419	28487	35057	36960	33992	33826	34911	28188	34047	27489	30859	31400	27173	31576	32956	35332	28854	35157	33752	Microtubule-associated protein OS=Gallus gallus GN=MAPT PE=2 SV=1
B0LY48	B0LY48_CHICK	3564	3960	4109	4472	3280	4263	4724	4590	5225	4635	4425	5456	4635	4087	4487	4739	3992	4458	4450	4501	4094	4663	4056	4579	Calbindin-D28k OS=Gallus gallus PE=2 SV=1
C7G537	C7G537_CHICK	8631	6340	12195	11659	12393	5413	5484	10013	13762	7193	11291	5911	7997	4644	5707	6287	5630	6471	8590	5410	12622	6702	9320	11071	ADF actin binding protein OS=Gallus gallus GN=COTL1 PE=2 SV=1
D0VX31	D0VX31_CHICK	10320	11340	8651	9719	8522	10355	14032	9692	9676	12879	12401	10345	9983	13634	10656	13650	10344	12207	12676	12710	12418	11020	11984	10802	Mitochondrial ubiquinol-cytochrome-c reductase complex core protein i OS=Gallus gallus PE=1 SV=1
D5M8S6	D5M8S6_CHICK	7424	4671	8208	9445	11382	7133	8208	10475	11269	7720	11390	10370	5963	3213	7349	6444	9281	6631	8205	8327	12115	7653	8565	10120	Mitochondrial complex I subunit NDUFV3 transcript variant 1 OS=Gallus gallus GN=LOC418541 PE=2 SV=1
E1BQ63	E1BQ63_CHICK	7171	5288	5656	7271	6288	4791	10210	9027	10027	10510	6255	5377	5914	5727	5478	6724	4432	6883	10012	7227	6851	6726	8265	9122	Uncharacterized protein (Fragment) OS=Gallus gallus PE=3 SV=2
E1BQI4	E1BQI4_CHICK	8751	8810	8045	8146	9183	9245	10880	10009	9213	10054	10035	10028	11486	10553	9945	10726	9503	10449	11912	11141	10685	9997	10440	10186	Uncharacterized protein (Fragment) OS=Gallus gallus GN=GLOD4 PE=4 SV=2
E1BQN0	E1BQN0_CHICK	8824	9921	9239	10744	10575	11059	10940	10898	11230	9967	11654	10070	7138	10014	9584	8576	10994	8982	10325	11377	12126	10499	10491	10259	Uncharacterized protein OS=Gallus gallus GN=NDUFS6 PE=4 SV=1
E1BQW1	E1BQW1_CHICK	53617	52973	56228	56182	61522	58114	51217	53622	52885	52298	46573	45197	50650	54442	54032	50593	49646	50773	54131	46228	61996	48628	52887	47229	Uncharacterized protein OS=Gallus gallus GN=NAPB PE=4 SV=1
E1BRT9	E1BRT9_CHICK	19123	18901	20695	21021	19955	20742	19130	16584	18151	16563	19939	15007	18077	18230	18841	17809	20173	19392	19274	19385	20931	18708	19534	19863	Uncharacterized protein OS=Gallus gallus GN=NDUFA5 PE=4 SV=1
E1BSJ2	E1BSJ2_CHICK	5012	4306	4223	4145	4174	3900	6121	5523	6033	6267	5827	5514	6810	7806	7710	7496	6078	6017	6487	6863	6581	6697	7001	5522	40S ribosomal protein S21 OS=Gallus gallus GN=RPS21 PE=3 SV=2
E1BT00	E1BT00_CHICK	11404	9665	12004	11669	12496	11372	12573	13411	13992	13660	13345	12843	11872	8235	10852	11005	12638	11446	13124	11766	13116	12737	12676	13176	Uncharacterized protein OS=Gallus gallus GN=ATP6V1D PE=4 SV=1
E1BT40	E1BT40_CHICK	12845	14480	12984	15211	14170	15322	17539	15417	14362	15617	16850	16644	14679	16141	13899	15432	13805	14446	16383	16308	15835	15951	15983	14706	Uncharacterized protein OS=Gallus gallus GN=DCLK1 PE=4 SV=1
E1BTG1	E1BTG1_CHICK	5087	4788	4489	4516	4520	4346	4392	3975	3762	4091	4995	3879	4738	5459	4633	4891	4591	5336	4527	4279	4800	3749	4312	4047	Uncharacterized protein OS=Gallus gallus GN=RPL12 PE=3 SV=2
E1BTT4	E1BTT4_CHICK	27464	32573	28262	28940	27149	30071	30947	27089	27751	27803	26389	26901	29592	34212	32446	31426	25849	33883	27549	29575	24719	29525	25611	26551	Uncharacterized protein OS=Gallus gallus GN=HADHB PE=3 SV=1
E1BTT8	E1BTT8_CHICK	134106	113490	176315	134385	127289	131056	94074	104982	93594	99902	98357	81309	137462	81825	112945	109419	172361	96389	103305	124123	131054	102677	102582	120248	L-lactate dehydrogenase OS=Gallus gallus GN=LDHA PE=3 SV=2
E1BUZ0	E1BUZ0_CHICK	31986	24561	26386	23900	25742	29073	30116	28138	25194	30493	32507	29407	35220	34205	29361	28628	34504	30879	31509	29451	29759	32697	30973	26507	Uncharacterized protein OS=Gallus gallus GN=NDUFV2 PE=4 SV=2
E1BUZ5	E1BUZ5_CHICK	27589	22938	32318	21686	23164	32095	31946	30330	31983	31210	33374	34305	31723	21156	19237	23116	18794	21803	32182	29236	21150	30934	34187	37553	Uncharacterized protein (Fragment) OS=Gallus gallus GN=RPLP2 PE=3 SV=2
E1BVF8	E1BVF8_CHICK	11964	8553	9292	7737	10181	11653	18158	12139	13692	19410	15002	13941	8505	17738	8316	10305	8565	14559	16961	12872	10889	15805	16179	9429	Uncharacterized protein OS=Gallus gallus GN=ATP6V0D1 PE=4 SV=2
E1BVH4	E1BVH4_CHICK	69315	54002	65432	58890	58637	60460	60392	62023	58353	60817	58462	52027	54737	46180	64163	54258	57795	58699	50662	50831	51693	57794	51326	55514	Uncharacterized protein (Fragment) OS=Gallus gallus GN=SEPT7 PE=3 SV=2
E1BVP6	E1BVP6_CHICK	18651	18117	17387	14998	15141	20971	23946	22611	22305	23333	18931	21125	17166	19893	16574	17931	15925	18830	22213	18358	18877	21189	21482	19851	Uncharacterized protein OS=Gallus gallus GN=HSPA12A PE=4 SV=2
E1BVT0	E1BVT0_CHICK	1963	1982	2201	2373	2756	2474	2053	1703	2131	1459	2521	1585	2190	2235	2472	2097	2572	2781	2262	1989	1903	2112	1863	1850	Uncharacterized protein (Fragment) OS=Gallus gallus GN=RALB PE=4 SV=2
E1BW78	E1BW78_CHICK	11243	11980	12731	13137	13634	14291	15084	14637	16760	14975	15477	12198	13978	12433	14121	11119	14872	12915	13462	13888	13687	15716	14082	12937	Uncharacterized protein OS=Gallus gallus GN=COX6C PE=4 SV=2
E1BWD6	E1BWD6_CHICK	35785	33354	41036	43327	37975	37873	30993	32192	34032	33702	35184	32950	34064	32377	38851	38089	35190	32564	30956	32133	35151	31325	34464	36914	Uncharacterized protein OS=Gallus gallus PE=4 SV=2
E1BWS3	E1BWS3_CHICK	4677	4211	4273	4554	4225	4223	4859	5053	5193	5173	4355	5110	5035	5148	3992	5395	5082	5816	4911	4960	4960	5116	4647	4296	Uncharacterized protein OS=Gallus gallus GN=FAM49B PE=4 SV=2
E1BWT8	E1BWT8_CHICK	8018	7039	8069	8731	8251	7562	7563	11114	10433	7437	7634	8956	7147	5238	7167	7702	7292	7354	8136	7634	8507	8143	8426	8589	Uncharacterized protein OS=Gallus gallus GN=MAP1LC3A PE=3 SV=1
E1BXL4	E1BXL4_CHICK	18609	16909	16173	13491	14282	17293	18087	20287	20909	20866	17239	18437	17580	19497	16914	16018	17880	14689	18363	22153	18921	18806	19788	19097	Uncharacterized protein OS=Gallus gallus GN=HEBP2 PE=4 SV=2
E1BXY4	E1BXY4_CHICK	92971	85839	93549	87721	86415	87446	93569	98409	96958	77692	93166	92444	84937	69771	79307	86300	89517	92295	94322	91287	95209	97778	93400	98229	Uncharacterized protein OS=Gallus gallus GN=DNM1 PE=3 SV=2
E1BZ93	E1BZ93_CHICK	8242	7348	10164	6136	6679	9054	10892	12297	11369	13793	7480	8725	10690	10640	9555	10729	9111	9512	11697	11008	10345	10948	10543	8844	Uncharacterized protein OS=Gallus gallus GN=PHYHIPL PE=4 SV=1
E1BZG4	E1BZG4_CHICK	20919	13833	18560	16818	16502	20817	27860	23688	28168	33979	21880	22147	23843	18905	22218	27412	23721	23984	31890	28475	30354	30758	28892	24701	Uncharacterized protein OS=Gallus gallus GN=EEF1D PE=3 SV=2
E1BZH3	E1BZH3_CHICK	31123	31832	29011	27502	27243	28733	33204	32856	30336	36332	31344	29914	30334	29911	30575	30466	31415	35633	33801	31121	32074	35193	31601	30584	Uncharacterized protein OS=Gallus gallus GN=VAT1L PE=4 SV=1
E1BZH9	E1BZH9_CHICK	8403	9070	9316	9253	9904	8420	7522	8694	8416	8234	7645	7400	7712	6804	9003	8434	8639	7965	7436	7310	8410	7054	8397	9137	Uncharacterized protein OS=Gallus gallus GN=HADH PE=4 SV=1
E1BZS2	E1BZS2_CHICK	21911	28292	20671	23922	21724	23245	22639	28603	27092	27624	27819	28460	27409	22767	25605	31318	30762	22992	27135	18180	26424	28233	20516	23067	Uncharacterized protein OS=Gallus gallus GN=NAP1L1 PE=3 SV=1
E1BZS8	E1BZS8_CHICK	7020	6533	5640	5176	6338	7483	11462	8481	8851	9436	12200	12533	11726	12000	8584	7560	9608	10152	11471	11133	10452	9149	11462	8066	Uncharacterized protein OS=Gallus gallus GN=TXNL1 PE=4 SV=1
E1BZY3	E1BZY3_CHICK	23314	21060	26971	28933	22129	23318	24078	23673	26237	26871	25067	23070	22176	16007	21734	22505	23756	21960	26583	24551	24515	23723	24988	28484	Uncharacterized protein (Fragment) OS=Gallus gallus GN=A2LD1 PE=4 SV=2
E1BZY9	E1BZY9_CHICK	20164	25980	21479	21414	30495	28339	31126	27086	30425	30719	30315	34787	19532	23194	22716	25623	24802	24262	24950	32570	21140	20954	20991	22440	Uncharacterized protein OS=Gallus gallus GN=EPB41L1 PE=4 SV=2
E1C0F3	E1C0F3_CHICK	20497	20282	25601	22669	24714	21304	16075	21639	23398	17355	15326	19857	22807	17048	22731	17874	22067	20233	19414	21138	16650	14317	20550	20693	Uncharacterized protein OS=Gallus gallus GN=RAB7A PE=3 SV=1
E1C0H5	E1C0H5_CHICK	40696	24571	41656	35701	50668	40354	41124	35836	49163	39865	41677	41901	39318	35240	40203	33112	41973	37910	37863	44807	47546	46162	44034	44841	Uncharacterized protein (Fragment) OS=Gallus gallus GN=LOC100859068 PE=3 SV=2
E1C105	E1C105_CHICK	5332	4550	5347	4229	5765	5234	5986	5713	6388	5167	5918	5765	5442	4556	5427	5767	5262	5808	5720	5932	5892	5701	5940	5942	Uncharacterized protein OS=Gallus gallus GN=RAB3C PE=3 SV=2
E1C155	E1C155_CHICK	14641	13825	13436	11487	11896	12779	10706	9657	10425	10305	11260	11810	11811	12226	13194	13982	12737	12288	9496	9906	10037	10102	9972	10936	Uncharacterized protein OS=Gallus gallus GN=ALDH6A1 PE=3 SV=1
E1C297	E1C297_CHICK	9321	7507	7127	7649	6580	6550	6386	7121	5300	4601	5656	4924	5015	3211	7501	5502	6961	7128	7404	6871	7238	6639	5580	6902	Uncharacterized protein OS=Gallus gallus GN=MGST3 PE=4 SV=2
E1C2E3	E1C2E3_CHICK	70240	72927	72326	66854	74097	79991	86578	81973	85167	79316	74925	75553	75492	75111	74531	73309	77623	79806	89944	86400	82435	81603	78441	74719	Uncharacterized protein (Fragment) OS=Gallus gallus GN=VDAC3 PE=4 SV=2
E1C2R3	E1C2R3_CHICK	31902	34056	28309	29411	25389	33388	38352	39525	39279	53274	31028	44620	30121	35335	25666	32251	36963	26813	42957	37329	29159	48414	30949	45053	Tetraspanin OS=Gallus gallus GN=TSPAN2 PE=3 SV=1
E1C319	E1C319_CHICK	4587	5005	5063	5871	4566	5357	4315	2920	2940	3209	5393	5683	7206	4623	6395	5095	5660	4652	4119	4667	3767	4060	4495	4217	Uncharacterized protein OS=Gallus gallus GN=STX12 PE=3 SV=1
E1C347	E1C347_CHICK	125363	122796	131557	123522	126827	121538	126652	125107	124561	132146	110395	109033	109388	108896	116796	106804	114090	120583	112849	113820	111477	115848	100773	115529	Uncharacterized protein OS=Gallus gallus GN=GNAO1 PE=4 SV=2
E1C3A3	E1C3A3_CHICK	5460	5326	5223	4712	3851	5835	6463	5239	5523	6808	5151	5875	5112	5084	5435	5633	5011	5382	6127	6088	5202	6627	6178	5611	Uncharacterized protein OS=Gallus gallus GN=PPP1R7 PE=4 SV=2
E1C4C0	E1C4C0_CHICK	32182	24995	20074	22680	21532	24853	47666	26141	27137	37819	26203	35526	27301	29826	27663	27329	27168	29979	36682	35019	28232	56149	22862	33551	Acyl carrier protein OS=Gallus gallus GN=NDUFAB1 PE=3 SV=2
E1C4V1	E1C4V1_CHICK	10053	10636	10703	10764	10186	10717	9909	9504	8026	8707	10215	9955	8912	10528	9147	10727	8411	9461	8653	9060	8692	10827	8478	9827	ATP synthase-coupling factor 6, mitochondrial OS=Gallus gallus GN=ATP5J PE=3 SV=2
E1C5R3	E1C5R3_CHICK	22553	22462	22983	22685	22156	22291	27466	22792	23136	21516	21606	20381	24868	25737	26781	23651	25319	26450	23168	25102	25215	24829	22406	20704	Uncharacterized protein OS=Gallus gallus GN=NEFL PE=3 SV=2
E1C5W9	E1C5W9_CHICK	18413	16663	18482	15745	16904	15963	16683	16442	16680	15611	15239	15612	18791	16813	17441	16996	19980	19268	16164	18662	14711	15214	15689	16033	Uncharacterized protein OS=Gallus gallus GN=CRYM PE=4 SV=1
E1C608	E1C608_CHICK	54996	53913	73691	49707	52105	55574	46332	45825	51805	46102	50279	47476	46696	49516	60419	47710	48585	62460	51198	49168	48927	49630	52160	47421	Uncharacterized protein OS=Gallus gallus GN=LOC100857102 PE=4 SV=2
E1C658	E1C658_CHICK	58909	59139	62046	62130	56723	58204	51371	49491	54739	53187	52172	49132	51855	56505	58969	60361	53317	51838	48831	49811	53396	49592	50502	57049	Uncharacterized protein (Fragment) OS=Gallus gallus GN=ATP5H PE=4 SV=2
E1C6C9	E1C6C9_CHICK	10753	9380	10515	11179	10859	10322	9400	10635	11976	10378	9476	9966	7792	6859	10147	8911	8051	9126	9692	9636	10639	8549	9776	9501	Uncharacterized protein OS=Gallus gallus GN=NDUFB10 PE=4 SV=1
E1C6P4	E1C6P4_CHICK	31506	29572	32292	32282	33519	30983	33900	40133	38388	37911	39306	40036	31291	28435	33163	32607	33952	31263	34818	33003	37748	28097	37149	39911	Uncharacterized protein OS=Gallus gallus GN=TPPP PE=4 SV=1
E1C7B5	E1C7B5_CHICK	65966	65970	71670	61714	71226	66056	59743	61994	56942	56423	75091	55239	63613	65474	69972	64955	66810	71084	56989	57376	58261	64099	52433	58110	Amino acid transporter OS=Gallus gallus GN=SLC1A3 PE=3 SV=1
E1C866	E1C866_CHICK	47284	57134	51278	48001	53701	48196	57502	45140	72549	49922	50630	53284	45850	35085	41903	37606	53227	52247	56663	55608	52253	49353	51108	51655	Uncharacterized protein OS=Gallus gallus GN=Gga.50010 PE=4 SV=2
E1C8H0	E1C8H0_CHICK	2346	2408	2398	2184	2192	2517	2447	3078	3099	2647	2807	2994	2210	2932	2607	2048	2679	2359	3244	2392	2817	3090	2706	3209	Uncharacterized protein OS=Gallus gallus GN=RAB4A PE=3 SV=2
E1C8M8	E1C8M8_CHICK	110257	122582	117966	115494	113365	122021	105987	101608	99070	103219	94639	99725	116253	132067	120526	118914	115388	116870	95911	104893	115549	106729	98855	109667	Uncharacterized protein OS=Gallus gallus GN=ABAT PE=3 SV=2
E1C8Y3	E1C8Y3_CHICK	52912	41132	48467	42886	40344	46612	60530	47970	54283	67625	44997	51812	43991	47169	45389	51861	42160	59949	57192	55163	45380	57155	54336	51954	Uncharacterized protein (Fragment) OS=Gallus gallus GN=ARPC3 PE=4 SV=2
E1C8Z5	E1C8Z5_CHICK	2844	2887	2507	2738	2798	3103	3230	3038	2935	3869	2993	2771	3156	2582	2908	2976	2748	2817	2960	3046	3293	3399	3214	3107	Uncharacterized protein OS=Gallus gallus GN=SH3BGRL3 PE=4 SV=1
F1N8U1	F1N8U1_CHICK	3915	4268	3859	4248	4231	4695	4355	4387	3476	3133	4642	3651	2619	3320	3197	4152	4192	3433	3110	4018	4736	3802	3370	4267	Uncharacterized protein OS=Gallus gallus GN=MRPS36 PE=4 SV=2
F1N9Z7	F1N9Z7_CHICK	59357	62137	64242	69224	68042	63656	64245	61150	64607	44508	67428	64089	59392	48260	60943	59816	60746	61277	60017	61013	68046	63176	62900	63779	Succinyl-CoA:3-ketoacid-coenzyme A transferase OS=Gallus gallus GN=OXCT1 PE=3 SV=2
F1NAC6	F1NAC6_CHICK	6102	3961	5511	4445	6007	9160	14412	13435	10203	9729	14773	18775	11932	13004	8298	17814	10026	12642	14212	14806	13748	14114	14519	9625	Uncharacterized protein OS=Gallus gallus GN=UQCRC1 PE=3 SV=2
F1NBA0	F1NBA0_CHICK	9904	12598	8680	9366	8198	12323	9783	8422	11458	12456	8112	9955	10913	11570	11476	10262	8543	11190	8211	8864	9003	8641	8206	9030	Syntaxin-binding protein 1 (Fragment) OS=Gallus gallus GN=STXBP1 PE=4 SV=2
F1NBD1	F1NBD1_CHICK	8050	13498	8363	7338	9299	8672	15218	12639	17999	10243	5487	20874	12377	12067	9251	16411	15169	12142	24674	24623	11619	33284	19139	14310	Uncharacterized protein OS=Gallus gallus GN=NARS PE=3 SV=2
F1NBS9	F1NBS9_CHICK	34516	41422	42843	40448	47757	51790	56611	52711	61847	58901	50415	48869	51477	34290	45158	39933	50925	49343	53318	53429	48790	46098	52226	51645	Uncharacterized protein OS=Gallus gallus GN=VAT1 PE=4 SV=2
F1NBW2	F1NBW2_CHICK	25609	23903	24862	21077	20774	16549	17156	16544	20872	17996	16002	16740	17542	17448	19616	21336	18947	16233	18476	19905	18357	15879	19750	24605	Uncharacterized protein OS=Gallus gallus GN=LOC100859311 PE=3 SV=1
F1NC26	F1NC26_CHICK	53396	57858	57114	53214	48273	51269	44389	47195	45916	52033	42137	44749	48055	52469	51857	46594	48459	48996	48165	47305	43246	50947	47744	50426	Uncharacterized protein OS=Gallus gallus GN=HSPA4L PE=3 SV=1
F1NC33	F1NC33_CHICK	9990	12465	10726	11286	8439	10786	5883	3665	6250	10545	5628	4939	7435	7888	6592	6459	6785	3700	6200	6320	6131	6983	6996	6991	Heat shock cognate protein HSP 90-beta OS=Gallus gallus GN=HSP90AB1 PE=3 SV=1
F1NC38	F1NC38_CHICK	16004	18841	15340	18443	17257	16844	13994	16122	15222	9747	17301	17219	14530	10245	14929	13102	17734	15574	16072	18660	16524	17213	18769	17959	Uncharacterized protein OS=Gallus gallus GN=ACADL PE=3 SV=1
F1NCI1	F1NCI1_CHICK	12005	12613	9847	10815	12648	10693	14833	14218	13515	14929	14657	14265	16637	19012	16727	16863	14984	15776	18876	17150	15931	17377	15186	15258	Uncharacterized protein OS=Gallus gallus GN=AP1B1 PE=4 SV=2
F1NCZ8	F1NCZ8_CHICK	57062	57984	54376	56522	54541	54008	48390	61367	46124	57165	48279	42474	50050	55271	60929	53385	62288	58341	45922	50427	54094	45222	53559	55471	Uncharacterized protein OS=Gallus gallus GN=NDRG4 PE=4 SV=2
F1ND55	F1ND55_CHICK	18318	20504	19710	22061	22879	19810	22427	25230	29077	22388	24074	20442	22060	21305	24600	16662	18544	18348	17340	24243	14985	18313	19657	24317	Uncharacterized protein OS=Gallus gallus GN=ADD1 PE=4 SV=2
F1NFC0	F1NFC0_CHICK	8808	7576	8997	8559	9355	7880	6512	7599	8588	6930	7418	7240	8238	7506	8463	7353	7074	6286	7963	7372	8202	6421	8063	9682	Nuclease-sensitive element-binding protein 1 (Fragment) OS=Gallus gallus GN=YBX1 PE=4 SV=2
F1NGS7	F1NGS7_CHICK	6520	7332	6117	6570	6597	7820	6794	7310	9686	9837	8886	9202	7402	4949	6163	6795	8053	5712	7731	8054	7920	8469	9517	7626	Uncharacterized protein (Fragment) OS=Gallus gallus GN=ARF4 PE=3 SV=2
F1NHH1	F1NHH1_CHICK	22165	24538	26213	25813	23574	26989	14280	13927	13544	14598	15539	15186	24498	25912	27295	25425	28134	25667	22381	16831	15274	12496	13541	14942	Uncharacterized protein OS=Gallus gallus GN=CSTB PE=4 SV=2
F1NIC5	F1NIC5_CHICK	4851	4927	5102	5249	5376	5452	5861	4282	4007	5441	4640	4100	4654	4275	4831	3839	4073	3814	4142	5010	5520	4638	3861	6063	Uncharacterized protein (Fragment) OS=Gallus gallus GN=TIMM8A PE=4 SV=2
F1NJ10	F1NJ10_CHICK	15756	12502	11772	12268	11982	11550	14331	14580	16488	14934	14632	17201	14954	23010	12300	15455	13148	11997	16926	16164	19195	16681	16549	16001	Uncharacterized protein (Fragment) OS=Gallus gallus GN=SLC25A5 PE=3 SV=2
F1NJF0	F1NJF0_CHICK	7723	8209	8031	10313	8881	8347	7781	5696	6155	5675	7884	6432	6861	6720	6791	6836	7044	7413	6192	6853	5929	3483	7043	7443	Uncharacterized protein (Fragment) OS=Gallus gallus GN=C1QBP PE=4 SV=2
F1NLL4	F1NLL4_CHICK	11344	10242	10215	10474	11130	12214	12675	12174	12113	13651	11510	9981	10687	9720	10356	10537	11016	10523	12780	11900	11997	11864	11166	11310	Uncharacterized protein OS=Gallus gallus GN=NUTF2 PE=4 SV=2
F1NLT8	F1NLT8_CHICK	35050	36217	37402	35442	33794	32433	31648	33415	31753	34820	32650	31569	34895	33635	34943	34500	32561	40601	31831	32060	30879	31644	30789	31978	Uncharacterized protein (Fragment) OS=Gallus gallus GN=ARHGDIB PE=4 SV=1
F1NLZ7	F1NLZ7_CHICK	8481	9277	10494	8063	7878	9744	11512	9530	9062	9132	15510	13035	11173	12843	9522	11729	12192	11353	10875	13640	11880	7620	13041	10638	Uncharacterized protein OS=Gallus gallus GN=SLC32A1 PE=4 SV=2
F1NM08	F1NM08_CHICK	42055	44101	40314	40653	40564	43105	44451	47718	50427	45596	48635	48161	43949	49445	39342	47197	41830	42835	43878	47664	45868	49570	47949	58018	Uncharacterized protein (Fragment) OS=Gallus gallus GN=DDX5 PE=3 SV=1
F1NN16	F1NN16_CHICK	19604	10667	18686	19015	18668	15319	15363	19507	19949	16043	17896	17828	16501	14602	15995	16227	16292	14213	18128	15147	18660	17412	20881	19941	Uncharacterized protein (Fragment) OS=Gallus gallus GN=RPS7 PE=4 SV=2
F1NN63	F1NN63_CHICK	20554	20717	21361	24577	23143	20610	23664	23629	23770	25486	24591	26135	23511	21461	21257	25315	23213	22232	25181	27423	23226	22470	31310	24717	Uncharacterized protein OS=Gallus gallus GN=PGM1 PE=4 SV=1
F1NNF7	F1NNF7_CHICK	20829	21149	19968	20830	20405	22038	16483	16945	16540	16133	20877	17199	16605	19044	16769	16897	17683	18461	17316	16306	20656	23767	16388	21533	Succinate dehydrogenase [ubiquinone] iron-sulfur subunit, mitochondrial OS=Gallus gallus GN=SDHB PE=3 SV=1
F1NNP6	F1NNP6_CHICK	6297	6132	5200	5560	4858	5546	5303	6162	6844	6858	6446	6192	4942	5622	5310	5672	5588	4401	5433	5821	5728	6351	5584	5933	Uncharacterized protein (Fragment) OS=Gallus gallus GN=GLRX3 PE=4 SV=1
F1NPA9	F1NPA9_CHICK	9702	9945	8469	9095	7442	9641	10565	9674	10311	10756	8452	9748	10537	12223	10643	9987	9531	9473	10928	9770	9304	12755	9184	8016	Uncharacterized protein OS=Gallus gallus GN=RPS3 PE=3 SV=2
F1NPF3	F1NPF3_CHICK	7191	7468	8380	8442	7795	7681	7265	7540	8931	6972	6345	6294	4446	6770	6703	6235	7153	5520	6835	6610	7408	6752	6885	8428	Uncharacterized protein (Fragment) OS=Gallus gallus GN=NDUFB9 PE=4 SV=2
F1NPG2	F1NPG2_CHICK	102284	78707	89396	91727	99266	81096	75176	88517	97580	83163	89272	80379	79108	73378	83514	85635	79832	83767	78964	75627	87731	77899	106707	102373	Uncharacterized protein (Fragment) OS=Gallus gallus GN=IDH1 PE=3 SV=1
F1NQH8	F1NQH8_CHICK	15987	13695	14935	19213	14981	16646	17114	17453	28178	15138	15074	16857	8723	11628	14431	14082	17972	13524	17873	14091	16348	19041	17454	23333	Uncharacterized protein OS=Gallus gallus PE=3 SV=2
F1NR44	F1NR44_CHICK	17411	16689	17832	17250	14468	16981	13067	14826	16951	13019	14056	16650	14788	15349	18143	17908	17238	15737	15493	14659	13668	14467	17878	16097	Uncharacterized protein OS=Gallus gallus GN=ECHS1 PE=3 SV=2
F1NRQ2	F1NRQ2_CHICK	12246	9680	11522	11214	10313	11439	10203	9069	10437	10377	12885	8704	10284	8504	9428	10313	8934	9135	11290	9366	12729	22754	9798	11678	Uncharacterized protein OS=Gallus gallus PE=4 SV=2
F1NS42	F1NS42_CHICK	28011	26140	23266	23002	24436	24073	33037	33002	22821	34206	28292	30316	25575	27887	27102	29989	24665	25950	24841	27175	28058	35495	28833	28722	Uncharacterized protein (Fragment) OS=Gallus gallus GN=GAD2 PE=3 SV=2
F1NS91	F1NS91_CHICK	9880	7941	8145	8860	9416	7951	8337	7337	8645	6104	9060	5902	9458	9917	9079	10195	9874	10598	8939	7702	8214	6938	7526	7081	Uncharacterized protein OS=Gallus gallus GN=RPL9 PE=4 SV=2
F1NSV6	F1NSV6_CHICK	41922	36652	31315	31005	35293	32875	39474	45930	83387	47530	42390	65236	35907	38928	34040	40867	35148	35404	35200	57107	40034	76369	39568	41631	Sodium/potassium-transporting ATPase subunit beta-1 (Fragment) OS=Gallus gallus GN=ATP1B1 PE=3 SV=2
F1NSY1	F1NSY1_CHICK	12064	13511	7405	11271	10073	20549	46658	28681	16522	26529	30177	32929	24024	29873	29952	28548	24205	30676	30019	38121	29402	25596	36080	17507	Sodium/potassium-transporting ATPase subunit alpha-1 (Fragment) OS=Gallus gallus GN=ATP1A1 PE=3 SV=2
F1NT19	F1NT19_CHICK	6046	4955	8071	5765	7519	4808	3377	3250	6896	5979	8488	4476	3295	3925	5572	5790	6361	5603	2828	3199	5664	2931	3617	3572	Superoxide dismutase OS=Gallus gallus GN=SOD2 PE=3 SV=1
F1NT28	F1NT28_CHICK	24548	24869	24063	25673	25996	21111	22167	20608	22725	20587	21599	20345	22251	22413	27587	23283	24292	23523	22042	22248	21540	20059	22655	21593	Uncharacterized protein (Fragment) OS=Gallus gallus GN=PPA1 PE=4 SV=1
F1NT57	F1NT57_CHICK	35919	28266	26702	26746	29301	31261	21364	24927	24228	20029	22102	22987	31090	24261	25879	26165	34188	26913	17015	27854	23209	22495	23964	24110	Uncharacterized protein (Fragment) OS=Gallus gallus GN=LOC418169 PE=4 SV=1
F1NTL8	F1NTL8_CHICK	37420	35890	41862	38167	43213	36305	41277	38629	39527	37824	41338	34789	33212	31839	34108	34413	35596	37742	32311	34320	36462	35035	41357	37188	Uncharacterized protein (Fragment) OS=Gallus gallus GN=VAMP2 PE=4 SV=1
F1NTT2	F1NTT2_CHICK	4870	4850	4266	5209	5017	4337	4363	4353	5170	3972	5232	4821	4906	4837	5148	5256	4772	5210	5190	4336	4677	3679	4519	3537	Uncharacterized protein OS=Gallus gallus GN=RPS28 PE=3 SV=2
F1NUE0	F1NUE0_CHICK	9908	8922	8889	8816	7495	7593	7116	7099	6508	7826	6808	8094	8109	8707	8837	10416	7681	8483	6658	6987	6945	7640	7807	8885	Uncharacterized protein OS=Gallus gallus GN=SRI PE=4 SV=1
F1NUQ3	F1NUQ3_CHICK	18193	16537	17054	19507	16116	17687	20985	16937	14462	16726	27210	15865	16832	14966	14628	15138	16044	17550	18957	19911	20893	19899	19319	21004	Heart fatty acid binding protein OS=Gallus gallus GN=FABP3 PE=2 SV=2
F1NUT5	F1NUT5_CHICK	25729	28695	28350	29787	27707	27832	27687	26344	23634	33707	30767	23230	30006	32397	34292	30482	28909	32082	28643	25442	28053	23033	24127	31516	Adenosylhomocysteinase OS=Gallus gallus GN=AHCYL1 PE=3 SV=2
F1NW23	F1NW23_CHICK	58866	51953	52952	55310	46852	52675	50037	40319	49440	48932	50919	47879	47925	50837	51040	51284	49063	48038	46072	45357	47802	50314	46205	50784	Uncharacterized protein (Fragment) OS=Gallus gallus GN=CLTC PE=4 SV=1
F1NWP3	F1NWP3_CHICK	111966	106514	107753	106484	101788	78044	74736	82327	76229	79744	86586	79269	82807	80293	78371	85565	77896	77724	76931	71528	83009	73906	80401	90743	Heat shock cognate 71 kDa protein OS=Gallus gallus GN=HSPA8 PE=3 SV=1
F1NX57	F1NX57_CHICK	4908	5034	5728	4974	5086	4598	3917	4351	4609	3038	3468	3342	3928	4428	4652	3957	4281	4062	3773	4016	3269	3649	4050	5669	Uncharacterized protein (Fragment) OS=Gallus gallus GN=GRHPR PE=3 SV=2
F1NXH1	F1NXH1_CHICK	13314	14107	13866	13299	13813	15406	12568	12596	11689	13019	13415	12569	14077	15744	14367	14840	14717	13955	12128	12268	13274	12440	13731	13621	Uncharacterized protein (Fragment) OS=Gallus gallus GN=MARC2 PE=4 SV=1
F1NXW3	F1NXW3_CHICK	9470	7120	7460	8403	9081	7902	7278	5495	7611	4113	10710	5721	9279	8550	9879	9506	9040	10320	8384	7691	8719	5412	8096	6000	Uncharacterized protein (Fragment) OS=Gallus gallus GN=RPS15A PE=3 SV=2
F1NYM3	F1NYM3_CHICK	8630	8773	9588	7702	9931	8563	7734	7602	9204	6833	6871	6230	5860	5810	7859	6586	8383	7308	6842	6975	7033	7468	6631	7921	Uncharacterized protein (Fragment) OS=Gallus gallus GN=NDUFS7 PE=3 SV=2
F1NZ68	F1NZ68_CHICK	13238	9454	12718	12794	11526	11972	8473	9553	9735	8171	9512	9926	10002	7520	10463	9368	11820	9218	9648	10215	10264	11079	9390	11432	Uncharacterized protein OS=Gallus gallus GN=GBAS PE=4 SV=1
F1P006	F1P006_CHICK	6380	6867	6930	7594	6952	6399	5629	6293	6676	5805	5046	6065	5940	6212	6776	6144	6620	6039	6092	5765	6389	5511	6060	6320	Toll-interacting protein OS=Gallus gallus GN=TOLLIP PE=4 SV=1
F1P1J7	F1P1J7_CHICK	33710	30141	35210	33779	39265	32436	35373	34971	29097	45001	26522	27617	34809	37568	40882	34036	28178	32546	30731	28995	30154	27844	31152	33273	Mitogen-activated protein kinase (Fragment) OS=Gallus gallus GN=CAMK2G PE=4 SV=1
F1P2A1	F1P2A1_CHICK	7700	8566	8231	8026	9403	8189	8731	6920	8459	8558	7527	7827	9283	8890	9075	9763	9487	8764	7034	8163	7731	8053	8325	8296	Uncharacterized protein OS=Gallus gallus GN=ATOX1 PE=4 SV=2
F1P2G4	F1P2G4_CHICK	14643	17570	18795	14906	15581	16612	14605	16084	14464	13695	14417	12787	15747	14433	16901	12289	14757	17981	12086	16295	13847	15651	12421	16243	Adenylyl cyclase-associated protein OS=Gallus gallus GN=CAP1 PE=3 SV=2
F1P382	F1P382_CHICK	4557	4598	6025	6088	7104	8216	8376	9615	7701	5585	8427	10889	7079	3840	5808	7708	6045	7730	6929	8197	5739	9653	6940	5538	Receptor protein-tyrosine kinase OS=Gallus gallus GN=FLT1 PE=3 SV=2
F1P3D8	F1P3D8_CHICK	7421	7658	7344	7165	7076	6987	10922	10962	9305	10063	9722	10620	13447	14804	13165	13817	12638	9778	11264	12399	12173	12714	12361	7514	Uncharacterized protein OS=Gallus gallus GN=SLC25A12 PE=3 SV=2
F1P3F1	F1P3F1_CHICK	13959	14316	16244	16151	14301	13159	12724	11014	14483	15498	10099	12198	12323	14218	17229	14756	15117	16175	12416	11168	11005	11859	11378	11900	Adenosylhomocysteinase OS=Gallus gallus GN=Gga.51956 PE=3 SV=2
F1P3F9	F1P3F9_CHICK	42298	50075	47161	47835	47265	46452	37225	36129	36345	32391	44107	39864	48781	54223	51264	44623	51308	43969	36791	41175	40822	33148	41999	38740	Glutamate dehydrogenase OS=Gallus gallus GN=GLUD1 PE=3 SV=2
F1P3U1	F1P3U1_CHICK	30279	27054	40544	40252	33519	33959	25161	24200	24062	18838	34657	25360	33877	34007	25169	25619	31501	23445	27404	22530	27966	20220	29383	30781	Uncharacterized protein OS=Gallus gallus GN=IMMT PE=4 SV=1
F1P5B0	F1P5B0_CHICK	4625	5561	4810	5599	4517	4946	3735	4247	4218	4910	3531	3896	4141	4002	3829	4221	4113	4141	4083	4481	3980	3728	4242	5149	Uncharacterized protein OS=Gallus gallus GN=TUBAL3 PE=3 SV=2
F2Z4L4	F2Z4L4_CHICK	8938	9622	8244	9252	12094	10802	12509	10377	10658	12585	16480	12557	10596	13315	10737	11939	13103	14935	12921	15003	13664	12963	13603	10471	Uncharacterized protein OS=Gallus gallus GN=SET PE=3 SV=1
F6SQB5	F6SQB5_CHICK	2870	2535	2307	2214	2280	2032	1864	1801	1430	1716	2025	1837	2383	2376	2599	2326	2365	2153	1503	1957	1630	2191	1983	1861	Uncharacterized protein (Fragment) OS=Gallus gallus GN=UBE2D2 PE=3 SV=1
H9KYU8	H9KYU8_CHICK	11727	12284	9568	11200	9158	10851	10487	10841	11335	11337	12693	11803	12284	13571	11858	13517	12383	11835	12148	11885	12507	11339	11948	10817	Uncharacterized protein OS=Gallus gallus PE=4 SV=2
H9L135	H9L135_CHICK	14053	14298	14263	13529	13881	11142	17537	17644	16224	16809	17888	16625	12836	12569	18459	16892	13387	11218	17464	17562	16629	18311	18022	17885	Uncharacterized protein OS=Gallus gallus GN=HSD17B10 PE=3 SV=2
H9L1C2	H9L1C2_CHICK	13239	15179	13155	14759	13508	13513	11856	11819	12576	11972	12356	12610	13038	14523	13250	14081	14684	13011	12201	12199	12517	12355	12251	12279	Transaldolase OS=Gallus gallus GN=TALDO1 PE=3 SV=2
H9L340	H9L340_CHICK	24143	16534	21127	20149	25499	20062	19354	23465	25429	16330	35241	27261	17148	6778	15669	14481	19651	17335	16443	19050	19792	20245	21279	23333	ATP synthase subunit beta (Fragment) OS=Gallus gallus GN=ATP5B PE=3 SV=2
O42265	PSA1_CHICK	11318	18787	16596	17241	10761	9857	9093	10976	10902	10565	5837	10580	10137	12018	12133	5989	9762	10043	9782	10104	9860	10744	12044	17515	Proteasome subunit alpha type-1 OS=Gallus gallus GN=PSMA1 PE=2 SV=2
P00174	CYB5_CHICK	4160	4085	4440	4144	4492	4405	3601	4136	4172	3939	3933	4125	4322	4086	4416	4160	4717	4056	3667	3824	3977	3875	4163	3880	Cytochrome b5 OS=Gallus gallus GN=CYB5A PE=1 SV=4
P00368	DHE3_CHICK	80620	72424	76500	76542	75095	77768	62283	60228	68209	61953	66032	65087	70042	68998	79732	68232	77563	69348	62936	65105	65662	58098	70683	73723	Glutamate dehydrogenase 1, mitochondrial OS=Gallus gallus GN=GLUD1 PE=1 SV=1
P00508	AATM_CHICK	90179	94938	81113	85968	83791	108567	144644	139461	120441	138334	126507	157842	110890	120462	101412	134360	104096	105963	144533	118609	136103	127124	142307	124094	Aspartate aminotransferase, mitochondrial OS=Gallus gallus GN=GOT2 PE=1 SV=2
P00548	KPYM_CHICK	38476	33324	37490	34675	38888	37352	32505	36254	31449	33497	32190	31238	37020	31865	35761	32614	35410	34278	31885	33827	33462	34235	34379	38595	Pyruvate kinase PKM OS=Gallus gallus GN=PKM PE=2 SV=2
P00940	TPIS_CHICK	314107	304862	312365	308635	302680	299665	292227	285168	284216	285659	293336	260278	299190	320574	322740	308588	305021	321273	271018	285288	301084	280577	279225	284991	Triosephosphate isomerase OS=Gallus gallus GN=TPI1 PE=1 SV=2
P01038	CYT_CHICK	28352	25231	22862	23604	30987	25382	31036	35323	34953	29722	32409	29902	27058	26645	33251	25159	27622	29065	32457	30781	35901	33366	33720	35342	Cystatin OS=Gallus gallus PE=1 SV=2
P02597	CALMS_CHICK	5031	3622	4825	6114	2997	2953	3082	5577	3866	4276	5930	9729	5582	4904	3010	3512	6389	3422	4893	4853	8100	8216	8504	5791	Calmodulin, striated muscle OS=Gallus gallus GN=CCM1 PE=3 SV=2
P02789	TRFE_CHICK	21330	20718	21714	21873	21603	26764	27130	28983	31655	31357	21812	22755	25671	21514	23789	20966	26764	18765	25536	28297	28747	27070	26501	23816	Ovotransferrin OS=Gallus gallus PE=1 SV=2
P04268	TPM1_CHICK	9221	8707	8693	9618	9067	9454	12448	9648	10582	10141	12675	11022	11252	8397	8904	10357	10798	9751	10210	11262	11149	13370	11085	10892	Tropomyosin alpha-1 chain OS=Gallus gallus GN=TPM1 PE=1 SV=2
P05081	KAD1_CHICK	39135	37859	38909	38027	36419	37692	41056	38761	39563	47116	41377	35607	42700	44233	41491	44965	42229	44825	40872	37895	41682	38557	37980	40032	Adenylate kinase isoenzyme 1 OS=Gallus gallus GN=AK1 PE=1 SV=1
P07032	ACYP1_CHICK	27511	28486	27677	27853	29095	27552	19773	21227	19861	20877	22042	17432	24874	27241	24354	25795	27827	28352	21123	19708	28395	26674	27387	18780	Acylphosphatase-1 OS=Gallus gallus GN=ACYP1 PE=1 SV=2
P07090	CALB2_CHICK	55259	50299	52600	56849	63438	59422	60766	69010	67340	63434	54805	54690	52992	55018	52740	57579	52076	54286	63256	56734	72241	55760	62383	56950	Calretinin OS=Gallus gallus GN=CALB2 PE=2 SV=3
P07630	CAH2_CHICK	30140	28386	30616	30469	29757	30130	24529	25412	27929	28849	27241	29492	26491	25235	28007	26824	28213	24579	24441	24863	27718	27303	27986	31017	Carbonic anhydrase 2 OS=Gallus gallus GN=CA2 PE=2 SV=3
P08070	TBA2_CHICK	17800	11574	13928	17104	15894	11100	7853	11410	11952	8870	10945	13087	10593	10550	13242	12327	12379	9348	9590	9039	11677	10573	12667	15033	Tubulin alpha-2 chain OS=Gallus gallus PE=2 SV=1
P08106	HSP70_CHICK	11580	11214	12723	11486	10956	11740	12387	10625	11789	11905	12992	10849	11390	9923	9090	9771	10527	10680	11575	10888	11859	6554	11821	12616	Heat shock 70 kDa protein OS=Gallus gallus PE=1 SV=1
P08250	APOA1_CHICK	47721	59003	52821	46945	39147	55354	52250	74918	64027	67344	38138	91562	42799	50946	49210	51660	62812	47560	77935	67967	51108	100590	60479	56090	Apolipoprotein A-I OS=Gallus gallus GN=APOA1 PE=1 SV=2
P08251	AT1B1_CHICK	15798	16733	14991	13656	15911	15579	15511	13932	17043	14826	16093	17913	18641	14153	17806	14969	17352	18507	17218	18995	17574	17506	17856	16810	Sodium/potassium-transporting ATPase subunit beta-1 OS=Gallus gallus GN=ATP1B1 PE=1 SV=1
P08267	FRIH_CHICK	18955	21135	17368	18918	20258	20374	21709	16913	20296	18836	16509	18653	21207	19666	16132	22936	21574	20419	17834	18474	17784	19775	16885	16681	Ferritin heavy chain OS=Gallus gallus GN=FTH PE=2 SV=2
P09642	TBA3_CHICK	13450	11414	10670	8845	13289	11848	13037	13547	16722	24145	15664	18045	15488	12799	13017	12185	11829	11978	16856	13657	15932	14364	12654	10810	Tubulin alpha-3 chain (Fragment) OS=Gallus gallus PE=3 SV=1
P09644	TBA5_CHICK	156976	122025	99826	126370	102874	113253	103987	63298	85348	89495	124601	88218	149453	112036	124340	117011	116980	100501	88013	93706	84257	102942	77134	93492	Tubulin alpha-5 chain OS=Gallus gallus PE=3 SV=1
P13127	CAZA1_CHICK	15808	12962	14570	14056	14450	14222	17105	16571	21021	17453	15077	16088	16522	14568	16905	16505	16162	18032	18908	17670	15403	20701	18031	17134	F-actin-capping protein subunit alpha-1 OS=Gallus gallus GN=CAPZA1 PE=1 SV=1
P13914	ARY2_CHICK	11800	9047	9960	10890	10343	10465	10997	11137	11039	12714	11800	12818	9786	9480	10702	10993	9754	11846	12353	11031	11667	12775	11182	12611	Arylamine N-acetyltransferase, pineal gland isozyme NAT-3 OS=Gallus gallus PE=2 SV=1
P14781	CNTN1_CHICK	31857	28433	33108	34431	31474	34176	37974	37472	41953	36241	32726	40754	29848	26554	28840	32283	31294	32672	30865	31503	29588	31283	30003	32158	Contactin-1 OS=Gallus gallus GN=CNTN1 PE=1 SV=1
P18359	DEST_CHICK	3889	3929	8761	8135	2273	3745	8076	8032	9586	9833	8597	12872	8453	3702	2145	2459	2026	3571	7665	7839	8153	8317	7293	14271	Destrin OS=Gallus gallus GN=DSTN PE=1 SV=3
P18660	RLA1_CHICK	13323	11361	17518	14119	13618	15521	12425	8669	10997	7072	11545	7962	15637	17914	16683	16563	14520	18440	10550	14016	9752	10006	14043	15082	60S acidic ribosomal protein P1 OS=Gallus gallus GN=RPLP1 PE=3 SV=1
P18943	COX1_CHICK	17246	38182	17690	18274	18090	19890	18393	17785	19806	35756	19346	18180	15996	30727	30959	26239	19115	32085	15637	16761	18720	17677	17190	18220	Cytochrome c oxidase subunit 1 OS=Gallus gallus GN=MT-CO1 PE=3 SV=1
P20136	GSTM2_CHICK	44944	42237	42066	46272	42377	37262	36692	39477	37885	42090	35467	35039	33465	35416	42758	40424	39236	38954	39423	37113	40666	40785	37674	39737	Glutathione S-transferase 2 OS=Gallus gallus GN=GSTM2 PE=1 SV=4
P24797	AT1A2_CHICK	164342	156724	164064	161915	166009	157613	149828	159609	157036	152957	146777	150237	143971	142856	155688	148688	146308	141520	135308	133913	146940	140623	146658	161150	Sodium/potassium-transporting ATPase subunit alpha-2 OS=Gallus gallus GN=ATP1A2 PE=2 SV=1
P35331	NRCAM_CHICK	4346	4165	5861	5246	3802	4949	10866	10629	8981	8805	6541	6897	5048	6195	5191	4654	4883	5340	7753	7625	10274	5312	5534	8670	Neuronal cell adhesion molecule OS=Gallus gallus PE=1 SV=1
P42292	CD166_CHICK	17087	18140	15542	15693	15849	15818	21102	19873	21318	18820	16798	20766	17695	19344	17359	20938	18461	18415	17019	21131	17393	20641	18303	14998	CD166 antigen OS=Gallus gallus GN=ALCAM PE=1 SV=1
P47191	SYT1_CHICK	57871	56513	58836	57422	60737	52163	53627	59088	63444	57492	56979	52864	49800	49009	50904	49577	50520	56747	53292	52700	60822	55392	56854	60713	Synaptotagmin-1 OS=Gallus gallus GN=SYT1 PE=2 SV=1
P47826	RLA0_CHICK	13511	13481	15818	16378	19020	14288	14412	16247	19832	13203	16119	14683	10085	9093	13050	13235	14407	13884	11265	9804	16450	11864	15248	15208	60S acidic ribosomal protein P0 OS=Gallus gallus GN=RPLP0 PE=2 SV=1
P47836	RS4_CHICK	5983	4863	5337	4687	5651	4518	4897	4514	5090	5742	6272	5172	5796	5725	6586	5919	6015	7624	5367	6378	5558	7094	6015	4340	40S ribosomal protein S4 OS=Gallus gallus GN=RPS4 PE=2 SV=2
P50890	RSSA_CHICK	14311	13805	14921	16095	14200	13419	13464	13704	13479	11651	11389	14250	15961	13812	14192	14471	13502	13575	13204	15888	12967	12110	13484	13671	40S ribosomal protein SA OS=Gallus gallus GN=RPSA PE=3 SV=1
P53488	ARP2_CHICK	14243	13939	13192	13312	12725	13517	14659	15008	16151	15237	14919	13946	14245	14611	14640	13032	13930	14874	13937	15393	13794	15933	14178	12704	Actin-related protein 2 OS=Gallus gallus GN=ACTR2 PE=2 SV=1
P62207	PP1B_CHICK	31895	31269	32513	36116	28754	27990	30854	30363	29150	29506	30242	28309	29430	29316	29545	29288	29317	35910	38411	30843	32259	32786	30495	32771	Serine/threonine-protein phosphatase PP1-beta catalytic subunit OS=Gallus gallus GN=PPP1CB PE=1 SV=3
P63247	GBLP_CHICK	18909	19356	19022	18328	17208	18853	22817	19069	17581	22153	20510	24173	20314	19872	23597	22145	19993	19372	21811	21293	18935	15404	19005	19297	Guanine nucleotide-binding protein subunit beta-2-like 1 OS=Gallus gallus GN=GNB2L1 PE=2 SV=1
P68139	ACTS_CHICK	3693	2960	3914	4685	5282	4195	3522	3456	5028	4473	3617	3999	2936	3268	4122	3868	3330	4123	5327	3541	5490	4188	5010	3598	Actin, alpha skeletal muscle OS=Gallus gallus GN=ACTA1 PE=1 SV=1
P80026	PRVM_CHICK	11119	12503	11824	13605	13557	14619	14720	13077	12745	10928	15157	11950	12301	13011	12475	14540	10924	11383	12969	14177	13718	13791	14251	14728	Parvalbumin, muscle OS=Gallus gallus PE=1 SV=1
P84172	EFTU_CHICK	21663	20365	18957	18519	17892	20656	18959	21172	18979	18069	17547	16140	21384	22638	19145	21329	19190	21735	18812	18145	20453	19098	18196	16265	Elongation factor Tu, mitochondrial (Fragment) OS=Gallus gallus GN=TUFM PE=1 SV=1
Q00546	TENR_CHICK	22931	20391	22406	23486	21843	20386	20359	22328	25491	21173	19320	21872	20084	13980	21258	20990	20974	20548	18041	17156	18172	17523	20862	19852	Tenascin-R OS=Gallus gallus GN=TNR PE=1 SV=1
Q05713	CRYAB_CHICK	20997	15684	21594	16360	19552	23550	25233	34063	47689	47456	30392	29886	19603	15379	23983	17613	28074	20026	27637	34407	27433	36237	36480	38046	Alpha-crystallin B chain OS=Gallus gallus GN=CRYAB PE=2 SV=2
Q05744	CATD_CHICK	25962	26450	25896	27134	22133	27069	23279	21695	20774	25707	23176	23696	24908	24846	26216	28382	25960	25470	21314	23604	21193	21516	21993	21637	Cathepsin D OS=Gallus gallus GN=CTSD PE=1 SV=1
Q07212	THY1_CHICK	5350	5164	4241	5335	5378	5342	6899	6481	6526	6179	5904	5598	4998	4279	4409	4680	5208	4892	6001	4911	5848	6449	6164	5888	Thy-1 membrane glycoprotein OS=Gallus gallus GN=THY1 PE=1 SV=1
Q5EES2	Q5EES2_CHICK	15882	16536	17229	15659	16130	14411	11467	12046	13940	12298	17340	10938	11861	11121	12826	11643	13160	15608	11482	13720	12372	12488	13003	13799	Proteolipid GPM6B OS=Gallus gallus GN=GPM6B PE=2 SV=1
Q5F352	RASN_CHICK	8203	7138	7567	7550	7072	8392	9140	8994	8689	7694	8707	9149	7613	5576	7451	7625	7749	8504	8805	8740	9072	9784	8695	8420	GTPase NRas OS=Gallus gallus GN=NRAS PE=2 SV=1
Q5F3B9	Q5F3B9_CHICK	10439	9566	8942	9232	10165	10133	10224	10723	11497	9144	9668	11412	10330	8694	9555	8892	9516	9534	10399	10193	9821	10856	9860	11398	Succinyl-CoA ligase subunit beta OS=Gallus gallus GN=SUCLA2 PE=2 SV=1
Q5F3G3	Q5F3G3_CHICK	12103	10974	13491	11375	10228	9810	6922	10085	9383	9227	8414	7919	7504	8523	10110	9725	9566	10054	7406	8165	9040	7277	8982	10721	Tetraspanin OS=Gallus gallus GN=RCJMB04_17m6 PE=2 SV=1
Q5F3W6	1433G_CHICK	73523	70791	71238	60982	59617	60485	57895	51311	52685	59682	62681	59238	54188	57003	55535	55714	59531	62828	59709	60273	58148	55626	60377	56116	14-3-3 protein gamma OS=Gallus gallus GN=YWHAG PE=1 SV=1
Q5F3X1	Q5F3X1_CHICK	7718	14529	8120	7501	7124	7259	6947	6437	7137	9043	7598	9444	6840	7334	6618	13496	11280	6155	13257	17504	8892	12343	13463	6494	Protein kinase C OS=Gallus gallus GN=PRKCA PE=2 SV=1
Q5F405	Q5F405_CHICK	22495	18978	17425	17447	15895	19898	22620	17154	17579	23620	23655	18925	20548	20807	19737	22306	20519	22169	21817	19790	20969	23655	19374	18894	Uncharacterized protein OS=Gallus gallus GN=RCJMB04_3o20 PE=2 SV=1
Q5F411	Q5F411_CHICK	16945	14329	13296	14553	14305	15425	22753	16938	16491	17787	21929	18895	17932	15494	15543	17948	15406	20567	17859	16812	17205	16461	15870	13659	Uncharacterized protein OS=Gallus gallus GN=CCT5 PE=2 SV=1
Q5F412	Q5F412_CHICK	9818	10473	10284	9228	10700	10688	8685	8623	9371	9783	8037	8233	10596	11045	8652	10846	9355	10747	10805	9728	9334	9368	8644	9676	Uncharacterized protein OS=Gallus gallus GN=RCJMB04_3n18 PE=2 SV=1
Q5F419	Q5F419_CHICK	8444	7468	8939	8850	9227	8143	7138	8031	8325	7827	8024	6985	7286	6007	7598	7553	8011	7431	7109	6992	8672	6678	7547	8859	Uncharacterized protein OS=Gallus gallus GN=VAPA PE=2 SV=1
Q5F4B1	PGP_CHICK	7355	6131	7011	6602	6344	6312	5617	6185	7198	6035	6277	6302	5457	4458	6176	6029	6136	6002	5659	5685	7545	5386	6686	7987	Phosphoglycolate phosphatase OS=Gallus gallus GN=PGP PE=2 SV=1
Q5ZI00	Q5ZI00_CHICK	12846	13703	11436	12387	12509	14124	15931	13324	12967	12086	14908	12341	11597	13559	11933	13212	13630	13658	14602	14474	15698	14123	13826	14069	Uncharacterized protein OS=Gallus gallus GN=NDUFA9 PE=2 SV=1
Q5ZI23	GLO2_CHICK	16789	13235	13344	14328	14989	15966	14117	15597	13897	14507	13462	14933	13581	19058	18516	16090	18108	15839	13578	12759	14152	13735	14103	14748	Hydroxyacylglutathione hydrolase, mitochondrial OS=Gallus gallus GN=HAGH PE=2 SV=1
Q5ZI60	Q5ZI60_CHICK	10733	10441	9990	10615	9899	10188	11105	10949	10453	11421	13257	12512	10073	9787	9169	10438	9997	11156	9830	9537	10652	10934	10593	10064	Coronin OS=Gallus gallus GN=CORO1C PE=2 SV=1
Q5ZIP7	Q5ZIP7_CHICK	12758	10552	12810	15751	18318	12895	9529	11428	11979	10683	8965	12581	12496	9527	12537	9676	12561	11855	8374	14280	12484	9809	10207	16926	Uncharacterized protein OS=Gallus gallus GN=RAB5A PE=2 SV=1
Q5ZIQ5	Q5ZIQ5_CHICK	28656	23204	24222	21327	20346	20832	21305	18942	19282	20983	23601	20981	21554	25321	26452	27003	23862	25697	19685	20763	20482	21412	22449	23090	Uncharacterized protein OS=Gallus gallus GN=RCJMB04_24e8 PE=2 SV=1
Q5ZIR7	Q5ZIR7_CHICK	39177	38395	41967	40060	40538	39101	34825	32815	36254	32646	38672	36317	37974	34067	40866	38611	36771	36194	34977	35666	35016	35986	38766	36994	Uncharacterized protein OS=Gallus gallus GN=FABP5 PE=2 SV=1
Q5ZJ03	Q5ZJ03_CHICK	17720	19691	22329	23613	24259	19249	16387	18475	18050	14570	18738	19311	17713	18670	22217	20396	18773	23087	17052	19302	17641	15172	21404	18573	Guanine nucleotide-binding protein subunit gamma OS=Gallus gallus GN=GNG2 PE=2 SV=1
Q5ZJA2	CPIN1_CHICK	5081	5030	5101	4975	4973	5037	4619	4702	4354	4168	4475	4987	4278	4703	4756	4366	4438	4771	4790	4665	4373	4650	4257	5072	Anamorsin OS=Gallus gallus GN=CIAPIN1 PE=2 SV=1
Q5ZJW2	Q5ZJW2_CHICK	4365	4653	4500	4825	4619	5152	5373	4614	5253	5658	5339	4457	3685	5098	4570	4500	4699	4433	5149	5072	5330	5501	4666	5004	Uncharacterized protein OS=Gallus gallus GN=NDUFB8 PE=2 SV=1
Q5ZJY1	Q5ZJY1_CHICK	7146	7640	7920	7876	7256	7755	7178	6962	6199	7012	7201	6903	7201	7065	7983	7807	8279	8739	7953	8307	7308	7098	7939	7150	Uncharacterized protein OS=Gallus gallus GN=RCJMB04_14h20 PE=2 SV=1
Q5ZJZ5	BDH_CHICK	3550	3478	3161	2836	3288	3356	3911	4201	3953	4053	3522	3356	3353	3697	3219	3588	3164	3819	3818	3552	3266	3861	3514	3417	D-beta-hydroxybutyrate dehydrogenase, mitochondrial OS=Gallus gallus GN=BDH1 PE=2 SV=1
Q5ZK61	Q5ZK61_CHICK	6202	5755	5543	6562	6750	7427	8026	7041	8629	7256	7323	6560	4256	5735	6242	6161	7194	6571	6821	6412	7447	7598	6253	6279	Uncharacterized protein OS=Gallus gallus GN=NDUFB5 PE=2 SV=1
Q5ZKC9	1433Z_CHICK	159519	154288	150881	148625	148124	150542	162755	171531	180155	184531	162142	159193	143338	146715	140791	156135	139169	157922	163908	169914	155556	176242	156332	157684	14-3-3 protein zeta OS=Gallus gallus GN=YWHAZ PE=2 SV=1
Q5ZKE7	KCY_CHICK	18036	13160	18801	18067	24230	15955	17538	21129	21244	22792	22955	21114	15894	13616	18979	16452	17388	16039	20280	19487	19985	20332	21530	23156	UMP-CMP kinase OS=Gallus gallus GN=CMPK PE=2 SV=1
Q5ZKG5	PPAC_CHICK	18550	16562	17908	19016	15779	12629	10674	12045	8647	9078	14286	12015	11220	11366	12753	13478	10934	12990	11501	10204	13677	16970	11320	16415	Low molecular weight phosphotyrosine protein phosphatase OS=Gallus gallus GN=ACP1 PE=2 SV=3
Q5ZKK1	MARE2_CHICK	46339	54212	48620	44854	52965	46303	60451	58619	61924	62247	44471	54105	50193	49875	51945	43984	50587	53221	56427	54746	48784	55261	46349	53159	Microtubule-associated protein RP/EB family member 2 OS=Gallus gallus GN=MAPRE2 PE=2 SV=1
Q5ZKN2	PGRC1_CHICK	6854	6651	6590	8005	7508	5867	3893	4660	5588	4222	4011	3993	6457	5314	6351	6461	6157	5676	4344	4052	4471	3966	5441	4093	Membrane-associated progesterone receptor component 1 OS=Gallus gallus GN=PGRMC1 PE=2 SV=3
Q5ZKN9	Q5ZKN9_CHICK	10607	8768	9249	10484	9238	9190	10683	10713	10207	10855	10088	9931	9670	9659	8642	10405	8438	9144	10812	9316	12560	10385	10460	11131	Isocitrate dehydrogenase [NAD] subunit, mitochondrial OS=Gallus gallus GN=RCJMB04_9n20 PE=2 SV=1
Q5ZL58	Q5ZL58_CHICK	2728	2625	2572	2072	1879	3493	3968	3253	2770	4079	3363	7099	3869	2254	3223	3186	2927	3125	4888	3833	2520	3498	2769	2124	Uncharacterized protein OS=Gallus gallus GN=SNRPD3 PE=2 SV=1
Q5ZL99	Q5ZL99_CHICK	16502	15214	17108	16121	16637	17360	18857	19125	20330	18603	17398	17904	14887	15104	15178	15962	16677	17635	18614	17359	17409	17678	17059	16824	Uncharacterized protein (Fragment) OS=Gallus gallus GN=RCJMB04_7b3 PE=2 SV=1
Q5ZLB3	Q5ZLB3_CHICK	4141	3616	2924	3775	3399	3241	3141	2703	3362	3127	3921	3383	4385	3892	3512	3973	3329	3987	3591	3279	3725	3113	3299	3254	Uncharacterized protein OS=Gallus gallus GN=RCJMB04_6o1 PE=2 SV=1
Q5ZLC5	ATPB_CHICK	12090	5157	6976	8041	7267	5480	6223	6917	5757	4640	8763	9974	6878	6199	5614	5679	7583	5915	7558	7175	7984	8458	9344	9315	ATP synthase subunit beta, mitochondrial OS=Gallus gallus GN=ATP5B PE=1 SV=1
Q5ZLD1	Q5ZLD1_CHICK	36576	38655	38828	37424	38018	32522	29381	30772	29466	28988	28665	28415	31395	33374	35986	36685	32489	34675	26856	27535	29489	26557	29559	31770	Uncharacterized protein OS=Gallus gallus GN=FH PE=2 SV=1
Q5ZLG7	Q5ZLG7_CHICK	44008	28429	35233	38093	42954	34840	34248	41194	37073	18862	41615	47764	36327	13749	27366	25745	42076	31598	38361	38598	41365	44262	41484	45783	Uncharacterized protein OS=Gallus gallus GN=RCJMB04_6e4 PE=2 SV=1
Q5ZLI9	Q5ZLI9_CHICK	9815	10328	10268	10266	10420	10552	8139	8999	9191	7976	9541	9447	9102	9378	9348	9632	9910	9789	9079	8731	8275	8881	8546	8433	3-hydroxyisobutyrate dehydrogenase OS=Gallus gallus GN=HIBADH PE=2 SV=1
Q5ZLN1	PGAM1_CHICK	141503	127579	148475	141996	151552	121558	108933	132416	117300	92087	115989	108789	138033	103592	146165	121791	138229	132324	118793	118951	133975	117184	126299	126145	Phosphoglycerate mutase 1 OS=Gallus gallus GN=PGAM1 PE=1 SV=3
Q5ZLQ6	1433B_CHICK	112389	87881	93233	82742	79844	92072	104976	107429	94179	109644	100580	104086	83954	94779	87614	107347	82172	105166	104047	93719	95625	125662	93347	94423	14-3-3 protein beta/alpha OS=Gallus gallus GN=YWHAB PE=2 SV=1
Q5ZM32	Q5ZM32_CHICK	55799	42062	42928	47883	41103	53473	68197	38377	47012	49135	59673	64591	67225	42911	62231	59751	58810	51779	58718	62249	53029	54834	51724	50892	Dihydrolipoyl dehydrogenase OS=Gallus gallus GN=DLD PE=2 SV=1
Q5ZM58	Q5ZM58_CHICK	41837	42906	43822	39538	40388	39314	38413	36880	34729	33018	32977	35934	39460	34529	40203	30364	40004	38110	36568	35657	33138	41700	35618	40494	Uncharacterized protein OS=Gallus gallus GN=ACTR1A PE=2 SV=1
Q5ZM75	Q5ZM75_CHICK	30257	27877	28834	28570	26850	29144	26310	22997	25041	27367	24184	24402	29892	28019	28919	31719	28141	29070	30702	26687	26941	28389	24754	24558	Uncharacterized protein OS=Gallus gallus GN=RCJMB04_2o24 PE=2 SV=1
Q5ZMD1	1433T_CHICK	136969	95950	108669	113563	102787	90276	83435	90373	101903	89171	105927	117454	96975	75724	79408	95501	122494	110895	111263	106940	113621	111909	109810	116356	14-3-3 protein theta OS=Gallus gallus GN=YWHAQ PE=1 SV=1
Q5ZME4	Q5ZME4_CHICK	3434	2860	2470	2615	1906	3134	2656	2279	2315	2891	2717	2879	2695	3291	2554	3450	2469	2855	2652	2098	2446	2710	2282	2427	Alpha-1,4 glucan phosphorylase OS=Gallus gallus GN=RCJMB04_2f16 PE=2 SV=1
Q5ZMH1	SEPT2_CHICK	9134	8044	9408	9963	9356	9087	8323	7425	9031	9049	8556	8417	8465	7848	7925	9226	7379	8507	7856	7924	8199	8166	8748	8474	Septin-2 OS=Gallus gallus GN=SEPT2 PE=2 SV=1
Q5ZMH8	Q5ZMH8_CHICK	25263	27312	24670	19584	24777	27167	10097	12432	13135	8029	12331	11271	24067	25961	12167	19742	27543	29102	12750	12003	12405	12012	12294	14233	Uncharacterized protein OS=Gallus gallus GN=NANS PE=2 SV=1
Q5ZMJ6	Q5ZMJ6_CHICK	88336	110786	103824	107914	94345	107597	86534	71924	93139	76750	83958	92805	83216	82146	76668	71468	87682	75004	85208	76997	71729	80050	76533	76713	Uncharacterized protein OS=Gallus gallus GN=SLC25A4 PE=2 SV=1
Q5ZMK3	Q5ZMK3_CHICK	36653	45589	42076	38577	36731	38378	32648	37999	37802	34693	35315	31518	39917	40428	43627	39817	37206	38779	32926	31452	31146	30962	32502	32760	Uncharacterized protein OS=Gallus gallus GN=SCCPDH PE=2 SV=1
Q65YQ3	Q65YQ3_CHICK	46639	43511	48978	48084	41788	51418	44778	44143	50104	50167	51703	50683	48899	46126	54011	54213	57500	57814	46821	42930	50663	40527	45229	50497	Aquaporin 4 OS=Gallus gallus GN=AQP4 PE=2 SV=1
Q6EE31	TCPQ_CHICK	3823	3848	3424	3380	2182	3887	6500	6451	5226	6165	4213	6386	6449	7823	6134	5998	5064	8590	7533	9537	6847	6057	6543	5347	T-complex protein 1 subunit theta OS=Gallus gallus GN=CCT8 PE=1 SV=3
Q6EE32	Q6EE32_CHICK	64304	57781	58357	61880	69523	59501	44415	58093	50400	47659	64240	54329	59052	57769	65226	57667	62969	62006	47074	46011	57005	49112	57043	58521	Calreticulin (Fragment) OS=Gallus gallus PE=2 SV=1
Q6EE57	Q6EE57_CHICK	17203	22348	21465	21942	16702	22737	12598	22021	19341	18174	13395	18028	15627	14646	17723	16969	18473	14263	18641	17298	16114	18312	20195	17532	40S ribosomal protein S8 (Fragment) OS=Gallus gallus PE=2 SV=1
Q6JLB2	Q6JLB2_CHICK	11234	11529	12932	12659	10468	10850	10186	13191	12073	10130	11419	13285	11840	8935	10199	10405	12070	9932	11103	12264	12977	11573	13464	12461	Proteasome subunit beta type OS=Gallus gallus GN=PSMB1 PE=3 SV=1
Q71SF8	Q71SF8_CHICK	78640	64659	69547	72674	68421	69496	73259	75283	90420	73365	83667	79596	72070	62698	70935	67197	80702	69852	91366	88107	87992	73613	87688	78160	Collapsin response mediator protein-4B OS=Gallus gallus GN=CRMP4B PE=2 SV=1
Q71SG2	Q71SG2_CHICK	53490	45194	52401	49364	46673	50225	63788	54746	59740	74055	55593	63832	50487	52521	58120	53771	53570	53204	59807	63445	55602	59364	61673	52532	Collapsin response mediator protein-2A OS=Gallus gallus GN=CRMP2A PE=2 SV=1
Q71SG4	Q71SG4_CHICK	24650	23412	24971	23359	23901	19709	20429	18605	23385	20072	19943	18228	21075	18532	23366	20892	22387	22752	20873	18577	22772	17539	21169	24621	Collapsin response mediator protein-1A OS=Gallus gallus GN=CRMP1A PE=2 SV=1
Q8AXV0	SH3G1_CHICK	9096	9913	8358	9925	9541	9110	6774	10155	10132	6798	8650	7849	9644	5492	7016	7236	8243	8019	9458	8824	8410	7902	9980	8007	Endophilin-A2 OS=Gallus gallus GN=SH3GL1 PE=1 SV=1
Q8JFP1	IF4A2_CHICK	48760	50100	45377	43618	44490	46651	40194	41999	42141	42782	43122	45484	46437	49153	50923	41585	48188	46951	44574	38616	37750	45839	42703	43971	Eukaryotic initiation factor 4A-II OS=Gallus gallus GN=EIF4A2 PE=2 SV=1
Q8JG64	PDIA3_CHICK	42125	42194	43814	45773	45972	45230	35026	41491	40984	41096	43931	36477	41303	41046	43819	40437	44239	41479	36482	37479	43118	33985	41760	41223	Protein disulfide-isomerase A3 OS=Gallus gallus GN=PDIA3 PE=2 SV=1
Q8QFM7	Q8QFM7_CHICK	43339	40581	57433	46170	41345	44350	42742	36868	39407	34040	31231	27168	56902	40726	48474	45826	57202	42439	32697	38521	33376	40421	34491	25353	Chondrogenesis associated lipocalin OS=Gallus gallus GN=L-PGDS PE=2 SV=1
Q8UUQ9	Q8UUQ9_CHICK	4615	4667	4634	5082	4058	5386	5763	5401	6571	4337	4573	5560	6685	6126	4708	6343	5723	5821	6426	6016	6092	5829	6212	4664	Clathrin heavy-chain (Fragment) OS=Gallus gallus GN=chc PE=4 SV=1
Q8UUR1	Q8UUR1_CHICK	37533	32926	34277	38098	33162	32609	30366	37289	37575	33074	31923	36195	31482	25508	29246	33162	32502	30367	36198	32262	38407	31354	35169	34241	Clathrin heavy-chain (Fragment) OS=Gallus gallus GN=CHC PE=2 SV=1
Q90694	CDC42_CHICK	48098	51904	53720	53362	54563	55355	50102	52304	50335	45836	46089	42584	49096	48202	55859	48613	53626	53905	48038	49943	53331	48505	54032	47760	Cell division control protein 42 homolog OS=Gallus gallus GN=CDC42 PE=2 SV=1
Q90705	EF2_CHICK	20978	21355	21292	18019	23365	22173	20023	15844	19228	11018	14569	16540	18614	16441	22256	13910	17000	16730	16453	18941	15538	11241	19159	16373	Elongation factor 2 OS=Gallus gallus GN=EEF2 PE=1 SV=3
Q90734	ACTN4_CHICK	21265	18766	20114	20993	22071	20442	19011	20680	19939	16929	23062	22849	20352	15308	16824	16590	22867	17996	20106	20918	22653	19212	22973	23872	Alpha-actinin-4 OS=Gallus gallus GN=ACTN4 PE=1 SV=1
Q90773	CEPU1_CHICK	4380	3239	3529	3885	3143	3899	4962	5073	4979	5860	5590	6104	8581	3762	6521	7708	5672	5511	7530	6179	5744	5629	5464	5263	Protein CEPU-1 OS=Gallus gallus PE=1 SV=1
Q90784	Q90784_CHICK	91760	63485	98236	94531	94755	73585	60913	83049	82010	60785	80814	73833	87265	44164	67300	73818	64533	69016	77602	66625	74554	74493	72114	86587	Claustrin OS=Gallus gallus PE=2 SV=1
Q90835	EF1A_CHICK	109559	127402	112175	117922	117829	99881	92845	106881	106344	102382	102231	97827	102600	119126	120348	108601	116115	114554	101209	100114	100292	92838	108996	101891	Elongation factor 1-alpha 1 OS=Gallus gallus GN=EEF1A PE=2 SV=1
Q90864	Q90864_CHICK	11852	27454	17986	23346	14616	23735	9818	31751	41177	34313	6173	42466	14811	22553	22293	18654	23310	10830	27081	41795	11889	30692	32463	29300	Beta-H globin OS=Gallus gallus GN=HBE1 PE=3 SV=1
Q90879	UB2V1_CHICK	22740	24109	21427	20547	19662	20735	24661	24844	22300	25337	23068	24609	26141	27205	22514	24773	22958	25930	22532	21602	25333	25184	21265	22078	Ubiquitin-conjugating enzyme E2 variant 1 OS=Gallus gallus GN=UBE2V1 PE=2 SV=2
Q90990	Q90990_CHICK	112941	113336	102637	107159	100846	112312	88195	85235	82558	92711	86258	90808	112608	120827	108407	111344	112604	110989	90344	108242	91063	89857	90785	88776	Nonerythroid alpha-spectrin mRNA (Fragment) OS=Gallus gallus PE=2 SV=1
Q90ZG0	Q90ZG0_CHICK	33320	24984	29564	35612	37379	24756	27830	37923	33790	23847	34759	31239	32644	22032	25524	25263	30992	28520	29999	30814	39260	29601	36823	36223	Peptidyl-prolyl cis-trans isomerase OS=Gallus gallus GN=FKBP12 PE=2 SV=1
Q98892	OBCAM_CHICK	94153	90316	101091	101411	92278	98145	75143	80999	109457	83134	71434	80496	77560	77661	79124	77380	89908	81528	77435	79433	79624	84481	82405	86814	Opioid-binding protein/cell adhesion molecule homolog OS=Gallus gallus GN=OPCML PE=1 SV=2
Q98919	LSAMP_CHICK	12594	16904	18206	16125	18443	14415	12021	14058	14310	10425	11146	13925	13576	16394	14680	7637	13778	11999	11787	14458	9306	7543	12048	13598	Limbic system-associated membrane protein OS=Gallus gallus PE=2 SV=1
Q98TF9	Q98TF9_CHICK	4365	3430	3341	3426	3721	3466	3341	2272	3235	2280	3754	2691	3756	3649	4045	3539	3634	4855	3686	3161	3231	2975	3062	2786	Ribosomal protein L14 (Fragment) OS=Gallus gallus GN=RPL14 PE=2 SV=1
Q9IAS3	Q9IAS3_CHICK	2984	4412	3149	4272	3191	4438	5379	6419	6188	5578	4076	4876	5503	3630	3176	3211	4303	3539	4984	5038	5164	4479	4209	4125	Amino acid transporter (Fragment) OS=Gallus gallus PE=2 SV=1
Q9PTR5	LIS1_CHICK	52059	50169	53398	56072	52598	48384	47305	39147	52909	48531	47609	45325	46341	40767	47902	48258	50921	49676	49805	44871	51385	45872	51593	53215	Lissencephaly-1 homolog OS=Gallus gallus GN=PAFAH1B1 PE=2 SV=3
Q9PU45	RADI_CHICK	18994	17558	18792	19862	19884	20128	21963	25273	23404	23333	19553	24600	18639	18593	19433	19247	18837	20539	21480	21500	22022	23413	22986	24064	Radixin OS=Gallus gallus GN=RDX PE=2 SV=1
Q9W6J3	Q9W6J3_CHICK	62056	43700	50055	47040	49839	50371	33840	44176	44515	45194	39999	38141	43683	24018	45406	42559	54976	38756	39350	35266	50249	39839	44195	51038	Glutathione S-transferase (Fragment) OS=Gallus gallus PE=2 SV=1
Q9W6V2	NEGR1_CHICK	10615	9059	11936	11033	10510	8785	11129	12072	11362	9831	13658	13637	8370	7550	8403	11126	9980	11236	8937	9755	9737	8242	9985	9817	Neuronal growth regulator 1 OS=Gallus gallus GN=NEGR1 PE=1 SV=1
Q9YHT1	SDHA_CHICK	19224	19779	24251	21447	26372	21812	26388	29608	28709	23631	23578	25343	26966	24646	25718	25369	24173	21528	30115	26922	31188	26697	28968	26387	Succinate dehydrogenase [ubiquinone] flavoprotein subunit, mitochondrial OS=Gallus gallus GN=SDHA PE=1 SV=2
R4GG07	R4GG07_CHICK	7304	8155	6616	7839	7021	6298	9416	8644	9275	10169	9734	8303	6610	6208	8260	9774	6205	5220	8653	8228	8631	8744	10088	8832	Uncharacterized protein OS=Gallus gallus PE=3 SV=1
R4GGJ0	R4GGJ0_CHICK	9845	8075	7103	7473	8082	8297	9306	5537	7052	6126	10075	7376	9738	9092	9488	10205	9385	10476	9339	9002	8119	8604	7922	6833	Uncharacterized protein OS=Gallus gallus GN=RPS16 PE=3 SV=1
R4GGQ4	R4GGQ4_CHICK	21597	23085	26332	24595	27053	21015	19815	24459	24486	20467	18195	21170	17768	17544	21576	17886	18725	20163	17892	18287	19789	17784	20317	23522	Uncharacterized protein OS=Gallus gallus GN=TIMM13 PE=4 SV=1
R4GHS0	R4GHS0_CHICK	11247	11648	11037	10088	12753	9835	14119	18344	32202	18492	27776	17340	9968	11295	10886	9253	10102	10373	27434	25300	15492	31009	15539	10021	Uncharacterized protein OS=Gallus gallus GN=HSD17B12 PE=3 SV=1
R4GI26	R4GI26_CHICK	3919	6093	2594	3943	2855	4174	6119	6139	4809	7844	5534	6632	5139	7642	3049	7143	4054	5606	7238	6103	3857	10644	5390	5110	Uncharacterized protein OS=Gallus gallus GN=GNA13 PE=4 SV=1
R4GI96	R4GI96_CHICK	11626	12344	13003	11393	11044	12010	12489	13477	12117	6784	12500	12462	11823	13212	12015	12355	11727	11407	12998	13656	14738	13883	14413	14462	Uncharacterized protein OS=Gallus gallus GN=HDHD2 PE=4 SV=1
R4GJ51	R4GJ51_CHICK	11501	7323	9027	8181	8599	8477	10410	10643	11205	9686	12549	13449	8840	5934	8497	8563	8299	10373	10257	9760	10597	9879	10669	10672	Uncharacterized protein (Fragment) OS=Gallus gallus GN=LOC101751235 PE=3 SV=1
R4GJP6	R4GJP6_CHICK	12398	8789	11666	15237	11544	19319	21342	23180	17131	23999	30396	27002	23650	17642	21002	24717	17331	20004	30847	23182	28902	46471	23529	21348	Uncharacterized protein OS=Gallus gallus GN=Gga.7815 PE=4 SV=1
R4GKB8	R4GKB8_CHICK	11675	16621	15700	14083	18253	14980	16191	18457	18301	15192	15462	17674	15294	14964	15833	13666	14874	15603	13809	14771	16300	15082	13328	14692	Uncharacterized protein (Fragment) OS=Gallus gallus GN=ATP5D PE=4 SV=1
R4GKR7	R4GKR7_CHICK	14096	16249	17030	18847	15158	16401	11500	11813	16183	10418	12617	12436	10541	11623	11915	12726	13308	13645	9146	12703	12421	13167	12981	15627	Uncharacterized protein OS=Gallus gallus GN=LOC100857281 PE=4 SV=1
R4GL55	R4GL55_CHICK	4934	7164	7064	7801	2905	7706	2658	2749	2177	3538	2309	2334	4872	4773	4448	5090	4663	4576	2391	1844	2356	2502	2514	2842	Uncharacterized protein OS=Gallus gallus GN=LOC424014 PE=4 SV=1
R4GMC7	R4GMC7_CHICK	16125	16919	16986	16699	14086	16616	17206	14125	14988	15224	16959	14828	16422	20955	17254	19524	18389	17802	17763	19877	15903	17359	15661	14668	Uncharacterized protein OS=Gallus gallus GN=LOC430067 PE=3 SV=1
R4QXY1	R4QXY1_CHICK	71154	64126	70152	63549	70498	72947	58916	50018	53735	52766	52923	57968	73555	68215	70386	68711	71503	66198	55528	55386	52999	49879	57904	55534	Gag and reverse transcriptase polyprotein OS=Gallus gallus PE=4 SV=1
Note: The red highlights six proteins that are involved in the regulation of neuronal structure.

## Sheet: Table S8
Table S8. Function annotation analysis for DE proteins
Group	Category	ID	Description	Gene Number	P value	Gene list
HFa vs HFe	GO-BP	GO:0046034	ATP metabolic process	7	3.2e-06	E1C4V1, F1NAC6, F1NBW2, F1NWP3, P05081, P24797, Q5ZM32
HFa vs HFe	GO-BP	GO:0006518	peptide metabolic process	13	4.7e-06	E1BSJ2, F1NPA9, F1NPG2, F1NS91, F1NWP3, F1NXW3, P18660, P47826, P47836, P63247, Q5ZMJ6, Q90705, R4GGJ0
HFa vs HFe	GO-BP	GO:0009205	purine ribonucleoside triphosphate metabolic process	7	6.9e-06	E1C4V1, F1NAC6, F1NBW2, F1NWP3, P05081, P24797, Q5ZM32
HFa vs HFe	GO-MF	GO:0003735	structural constituent of ribosome	9	1.2e-07	E1BSJ2, F1NPA9, F1NS91, F1NXW3, P18660, P47826, P47836, Q5ZMJ6, R4GGJ0
HFa vs HFe	GO-MF	GO:0005198	structural molecule activity	13	2.8e-06	E1BSJ2, E1C5R3, F1NPA9, F1NS91, F1NXW3, F1P5B0, P08070, P18660, P47826, P47836, P63247, Q5ZMJ6, R4GGJ0
HFa vs HFe	GO-MF	GO:0019843	rRNA binding	5	3e-06	F1NPA9, F1NS91, P18660, P47826, P47836
HFa vs HFe	KEGG Pathway	gga03010	Ribosome	6	0.00067444	E1BSJ2/F1NXW3/P18660/P47826/P47836/R4GGJ0
HFa vs HFe	KEGG Pathway	gga00630	Glyoxylate and dicarboxylate metabolism	3	0.00095	F1NX57/Q5F4B1/Q5ZM32
HFa vs LFa	GO-MF	GO:0005525	GTP binding	15	1.9e-07	E1C0F3, E1C105, F1NGS7, F1P5B0, P00368, P08070, P09642, P09644, Q5F352, Q5ZIP7, Q5ZM58, Q90694, Q90705, Q90835, R4GJ51
HFa vs LFa	GO-MF	GO:0032550	purine ribonucleoside binding	15	1.9e-07	E1C0F3, E1C105, F1NGS7, F1P5B0, P00368, P08070, P09642, P09644, Q5F352, Q5ZIP7, Q5ZM58, Q90694, Q90705, Q90835, R4GJ51
HFa vs LFa	GO-MF	GO:0003924	GTPase activity	11	9.6e-07	E1C0F3, E1C105, F1P5B0, P08070, P09642, P09644, Q5ZIP7, Q5ZJ03, Q90694, Q90705, Q90835
HFa vs LFa	KEGG Pathway	gga00190	Oxidative phosphorylation	9	9.46157e-05	E1BRT9/E1BVF8/E1C4V1/E1C658/F1NAC6/F1NT28/F1NYM3/Q5ZK61/Q9YHT1
HFe vs LFe	GO-BP	GO:0055114	oxidation-reduction process	18	7.2e-07	E1BQN0, E1BTT4, E1C155, F1NC38, F1NNP6, F1NQH8, F1NT19, F1NT57, P00174, P08250, P08267, P18943, Q5ZI00, Q5ZKC9, Q5ZLD1, Q5ZLI9, Q5ZMK3, Q9YHT1
HFe vs LFe	KEGG Pathway	gga00020	Citrate cycle (TCA cycle)	4	0.000290534	Q5F3B9/Q5ZKN9/Q5ZLD1/Q9YHT1
HFe vs LFe	KEGG Pathway	gga00190	Oxidative phosphorylation	7	0.000350009	F1NT28/P18943/Q5ZI00/Q5ZIQ5/Q5ZJW2/Q5ZLC5/Q9YHT1
HFe vs LFe	KEGG Pathway	gga01200	Carbon metabolism	6	0.000638948	P00508/P00940/Q5F3B9/Q5ZKN9/Q5ZLD1/Q9YHT1
Note: GO,Gene Ontology; BP, Biological Process; MF, Molecular Function; KEGG, Kyoto Encyclopedia of Genes and Genomes.

## Sheet: Table S9
Table S9. Correlation analysis for protein abundance among five fasting-responsive proteins that were overlapped between line chicks
	AP1B1	CAPZA2	CCT5	GBAS	RPS21
AP1B1	1	0.6862	0.75402	0.06081	0.61186
		0.0002	<.0001	0.7777	0.0015
CAPZA2	0.6862	1	0.92302	0.31988	0.8281
	0.0002		<.0001	0.1276	<.0001
CCT5	0.75402	0.92302	1	0.27922	0.86667
	<.0001	<.0001		0.1864	<.0001
GBAS	0.06081	0.31988	0.27922	1	0.29583
	0.7777	0.1276	0.1864		0.1605
RPS21	0.61186	0.8281	0.86667	0.29583	1
	0.0015	<.0001	<.0001	0.1605
Note: AP1B1, adaptor related protein complex 1 beta 1 subunit ; CAPZA2, F-actin-capping protein subunit alpha-2; CCT5, chaperonin containing TCP1 subunit 5; GBAS, glioblastoma amplified sequence; RPS21, 40S ribosomal protein S21.

## Sheet: Table S10
Table S9. The overlapped differentially abundant proteins between HWS and LWS in both nutritional states
Accession	Entry	Hfa/Lfa	Hfe/Lfe	Ratio	Description
P00508	AATM_CHICK	0.658289	0.854199	0.770651	Aspartate aminotransferase, mitochondrial, GOT2
P35331	NRCAM_CHICK	0.538117	0.693212	0.776266	Neuronal cell adhesion molecule (Nr-CAM), NRCAM
E1BZG4	E1BZG4_CHICK	0.681256	0.800154	0.851405	Elongation factor 1-delta, EEF1D
Q05713	CRYAB_CHICK	0.548331	0.622643	0.88065	Alpha-crystallin B chain (Alpha(B)-crystallin), CRYAB
Q5ZMK3	Q5ZMK3_CHICK	1.13349	1.25046	0.906453	Saccharopine dehydrogenase (putative), SCCPDH
Q8QFM7	Q8QFM7_CHICK	1.29208	1.42327	0.907827	Chondrogenesis associated lipocalin (Lipocalin-type prostaglandin D synthase), L-PGDS
E1BVP6	E1BVP6_CHICK	0.795949	0.871682	0.913119	Heat shock protein family A (Hsp70) member 12A, HSPA12A
P04268	TPM1_CHICK	0.823261	0.874809	0.941075	Tropomyosin alpha-1 chain, TPM1
Q05744	CATD_CHICK	1.11796	1.18685	0.941958	Cathepsin D, CTSD
P02789	TRFE_CHICK	0.818623	0.859358	0.952598	transferrin (ovotransferrin), TF
E1BXL4	E1BXL4_CHICK	0.835372	0.875777	0.953864	Uncharacterized protein
R4GJ51	R4GJ51_CHICK	0.781667	0.8168	0.956987	RAB6B, member RAS oncogene family, LOC101751235
E1C155	E1C155_CHICK	1.21665	1.2612	0.964681	Aldehyde dehydrogenase 6 family member A1, ALDH6A1
P01038	CYT_CHICK	0.80901	0.837439	0.966053	Cystatin (Egg-white cystatin) (Ovocystatin)
E1C8H0	E1C8H0_CHICK	0.822692	0.849754	0.968154	Uncharacterized protein, RAB4A
Q5ZL99	Q5ZL99_CHICK	0.881702	0.909475	0.969463	Uncharacterized protein (Fragment), RCJMB04_7b3
Q9YHT1	SDHA_CHICK	0.845018	0.871521	0.96959	Succinate dehydrogenase [ubiquinone] flavoprotein subunit, mitochondrial, SDHA
E1BQ63	E1BQ63_CHICK	0.709353	0.729374	0.972551	Uncharacterized protein (Fragment)
P09644	TBA5_CHICK	1.29981	1.33506	0.973598	Tubulin alpha-5 chain, TBA5
F1NXH1	F1NXH1_CHICK	1.10479	1.13217	0.975819	Mitochondrial Amidoxime Reducing Component 2, MARC2
R4GG07	R4GG07_CHICK	0.778398	0.795039	0.979069	Uncharacterized protein
H9L135	H9L135_CHICK	0.790114	0.806258	0.979976	Uncharacterized protein, HSD17B10
Q9PU45	RADI_CHICK	0.834151	0.851054	0.98014	Radixin, RDX
F1P3F9	F1P3F9_CHICK	1.24341	1.26429	0.983485	Glutamate dehydrogenase 1 (mito), GLUD1
R4QXY1	R4QXY1_CHICK	1.26385	1.27912	0.988056	Gag and reverse transcriptase polyprotein
Q5ZKC9	1433Z_CHICK	0.893828	0.902447	0.990449	14-3-3 protein zeta, YWHAZ
Q98TF9	Q98TF9_CHICK	1.23764	1.24216	0.996362	Ribosomal protein L14 (Fragment), RPL14
E1BT00	E1BT00_CHICK	0.859516	0.862302	0.996769	ATPase H+ transporting V1 subunit D, ATP6V1D
F1NGS7	F1NGS7_CHICK	0.791956	0.792303	0.999562	ADP-ribosylation factor 5, ARF5
Q90835	EF1A_CHICK	1.12532	1.12556	0.99979	Elongation factor 1-alpha 1 (EF-1-alpha-1), EEF1A
Q6EE32	Q6EE32_CHICK	1.1636	1.1586	1.00431	Calreticulin, CALR
P13914	ARY2_CHICK	0.886533	0.873525	1.01489	Arylamine N-acetyltransferase, pineal gland isozyme NAT-3, PNAT3
Q07212	THY1_CHICK	0.819698	0.807294	1.01537	Thy-1 membrane glycoprotein (Thy-1 antigen), THY1
H9L1C2	H9L1C2_CHICK	1.13887	1.11903	1.01773	Transaldolase, TALDO1
E1C8M8	E1C8M8_CHICK	1.16125	1.13998	1.01866	4-aminobutyrate aminotransferase, ABAT
Q90990	Q90990_CHICK	1.23483	1.21055	1.02006	Nonerythroid alpha-spectrin mRNA (Fragment)
F1NUE0	F1NUE0_CHICK	1.18807	1.16275	1.02178	Sorcin, SRI
F1NT28	F1NT28_CHICK	1.14238	1.10152	1.03709	Pyrophosphatase (inorganic) 1, PPA1
F1NHH1	F1NHH1_CHICK	1.71454	1.64386	1.043	Cystatin B, CSTB
F6SQB5	F6SQB5_CHICK	1.33402	1.27658	1.04499	Ubiquitin conjugating enzyme E2 D3, UBE2D3
R4GHS0	R4GHS0_CHICK	0.519267	0.495829	1.04727	Uncharacterized protein, HSD17B12
Q5ZLI9	Q5ZLI9_CHICK	1.15679	1.10038	1.05127	3-hydroxyisobutyrate dehydrogenase, HIBADH
Q5F352	RASN_CHICK	0.876826	0.831863	1.05405	GTPase NRas (Transforming protein N-Ras), NRAS
Q5ZLD1	Q5ZLD1_CHICK	1.26374	1.19118	1.06092	Fumarase, FH
Q71SF8	Q71SF8_CHICK	0.89034	0.835337	1.06585	Collapsin response mediator protein-4B, CRMP4B
P18660	RLA1_CHICK	1.45662	1.35818	1.07248	60S acidic ribosomal protein P1, RPLP1
F1NT57	F1NT57_CHICK	1.31376	1.21529	1.08103	Aldo-keto reductase family 1, member B10 (aldose reductase), AKR1B1
E1BUZ5	E1BUZ5_CHICK	0.827293	0.733252	1.12825	Uncharacterized protein (Fragment)
Q5ZKN2	PGRC1_CHICK	1.57299	1.38112	1.13892	Membrane-associated progesterone receptor component 1 (mPR), PGRMC1
Q5ZMH8	Q5ZMH8_CHICK	2.21076	1.83075	1.20757	Sialic acid synthase, NANS
R4GL55	R4GL55_CHICK	2.38338	1.96706	1.21165	Methyltransferase, SAM-dependent (probable)
P18359	DEST_CHICK	0.539196	0.417573	1.29126	Destrin (Actin-depolymerizing factor) (ADF), DSTN
